# Supplementary material for: Prime editing-mediated microhomology enables efficient replacement of large DNA
Source: Nucleic Acids Res. 2026 Jun 22;54(12):gkag626. doi: 10.1093/nar/gkag626 (PMC13284714; doi:10.1093/nar/gkag626)
Supplement: gkag626_Supplemental_Files [file gkag626_supplemental_files.zip]

Archive with 2 entries (2 files):
- Supplementary Table S1-3(3).xlsx
- supplymentary figures S1-10(1).pdf
