# Supplementary material for: Prime editing-mediated microhomology enables efficient replacement of large DNA
Source: Nucleic Acids Res. 2026 Jun 22;54(12):gkag626. doi: 10.1093/nar/gkag626 (PMC13284714; doi:10.1093/nar/gkag626)
Supplement: gkag626_Supplemental_Files [file gkag626_supplemental_files.zip › Supplementary Table S1-3(3).xlsx]

## Sheet: Supplementary Table S1
Supplementary Table S1: Sequences of pegRNAs, epegRNAs and sgRNAs used in this study.
	spacer sequence	scalffold sequence	RT sequence	PBS sequence	Linker	3' motif(linker+tevopreQ1) sequence
Fig. 1b, Fig. 1d, Fig. 1f
GAPDH target peg-V1	CCTCCAAGGAGTAAGACCCC	GTTTCAGAGCTAGAAATAGCAAGTTGAAATAAGGCTAGTCCGTTATCAACTTGAAAAAGTGGCACCGAGTCGGTGC	GGGGGGGGAGGGAGAGGGGCGGATCCTTAATTAAC	GTCTTACTCCTT
GAPDH donor peg-V1	GCGGATCCTTAATTAACTAG	GTTTCAGAGCTAGAAATAGCAAGTTGAAATAAGGCTAGTCCGTTATCAACTTGAAAAAGTGGCACCGAGTCGGTGC	ACCTCATGGCCCACATGGCCTCCAAGGAGTAAGAC	GTTAATTAAGGA
GAPDH target peg-V2	CCTCCAAGGAGTAAGACCCC	GTTTCAGAGCTAGAAATAGCAAGTTGAAATAAGGCTAGTCCGTTATCAACTTGAAAAAGTGGCACCGAGTCGGTGC	GGGGGGGGAGGGAGAGGGGCGGATCCTTAATTAAC	GTCTTACTCCTT
GAPDH donor peg-V2-5'	GCGGATCCTTAATTAACTAG	GTTTCAGAGCTAGAAATAGCAAGTTGAAATAAGGCTAGTCCGTTATCAACTTGAAAAAGTGGCACCGAGTCGGTGC	ACCTCATGGCCCACATGGCCTCCAAGGAGTAAGAC	GTTAATTAAGGA
GAPDH donor peg-V2-3'	ACGGTGTTGGGTCGTTTGTT	GTTTCAGAGCTAGAAATAGCAAGTTGAAATAAGGCTAGTCCGTTATCAACTTGAAAAAGTGGCACCGAGTCGGTGC	TCCTCTTGTGCTCTTGCTGGGGCTGGTGGTCCAGGG	AAACGACCCAAC
GAPDH target peg-V3	CCTCCAAGGAGTAAGACCCC	GTTTCAGAGCTAGAAATAGCAAGTTGAAATAAGGCTAGTCCGTTATCAACTTGAAAAAGTGGCACCGAGTCGGTGC	GGGGGGGGAGGGAGAGGGGCGGATCCTTAATTAAC	GTCTTACTCCTT
GAPDH donor peg-V3	GCGGATCCTTAATTAACTAG	GTTTCAGAGCTAGAAATAGCAAGTTGAAATAAGGCTAGTCCGTTATCAACTTGAAAAAGTGGCACCGAGTCGGTGC	ACCTCATGGCCCACATGGCCTCCAAGGAGTAAGAC	GTTAATTAAGGA
GAPDH target peg-V4-5'	CCTCCAAGGAGTAAGACCCC	GTTTCAGAGCTAGAAATAGCAAGTTGAAATAAGGCTAGTCCGTTATCAACTTGAAAAAGTGGCACCGAGTCGGTGC	GGGGGGGGAGGGAGAGGGGCGGATCCTTAATTAAC	GTCTTACTCCTT
GAPDH target peg-V4-3'	TAGCACTCAAGACGTCTGAG	GTTTCAGAGCTAGAAATAGCAAGTTGAAATAAGGCTAGTCCGTTATCAACTTGAAAAAGTGGCACCGAGTCGGTGC	AAAGACAGAATAAAACGCACGGTGTTGGGTCGTTT	AGACGTCTTGAG
GAPDH donor peg-V4-5'	GCGGATCCTTAATTAACTAG	GTTTCAGAGCTAGAAATAGCAAGTTGAAATAAGGCTAGTCCGTTATCAACTTGAAAAAGTGGCACCGAGTCGGTGC	ACCTCATGGCCCACATGGCCTCCAAGGAGTAAGAC	GTTAATTAAGGA
GAPDH donor peg-V4-3'	ACGGTGTTGGGTCGTTTGTT	GTTTCAGAGCTAGAAATAGCAAGTTGAAATAAGGCTAGTCCGTTATCAACTTGAAAAAGTGGCACCGAGTCGGTGC	AGTGGTGCCAGCTTCCTGTAGCACTCAAGACGTCT	AAACGACCCAAC
HPRT target peg-V1	CAGATTAGTGATGATGAACC	GTTTCAGAGCTAGAAATAGCAAGTTGAAATAAGGCTAGTCCGTTATCAACTTGAAAAAGTGGCACCGAGTCGGTGC	GGCACCACCCCGGTGAACAGCTCCTCGCCCTTGCTCACT	TCATCATCACTA
HPRT donor peg-V1	AGCTCCTCGCCCTTGCTCAC	GTTTCAGAGCTAGAAATAGCAAGTTGAAATAAGGCTAGTCCGTTATCAACTTGAAAAAGTGGCACCGAGTCGGTGC	ACAGCTATATTTCTTTTTCAGATTAGTGATGATGAAGTG	AGCAAGGGCGA
HPRT target peg-V2	CAGATTAGTGATGATGAACC	GTTTCAGAGCTAGAAATAGCAAGTTGAAATAAGGCTAGTCCGTTATCAACTTGAAAAAGTGGCACCGAGTCGGTGC	GGCACCACCCCGGTGAACAGCTCCTCGCCCTTGCTCACT	TCATCATCACTA
HPRT donor peg-V2-5'	AGCTCCTCGCCCTTGCTCAC	GTTTCAGAGCTAGAAATAGCAAGTTGAAATAAGGCTAGTCCGTTATCAACTTGAAAAAGTGGCACCGAGTCGGTGC	ACAGCTATATTTCTTTTTCAGATTAGTGATGATGAAGTG	AGCAAGGGCGA
HPRT donor peg-V2-3'	ACGGTGTTGGGTCGTTTGTT	GTTTCAGAGCTAGAAATAGCAAGTTGAAATAAGGCTAGTCCGTTATCAACTTGAAAAAGTGGCACCGAGTCGGTGC	TAGGTATGCAAAATAAATCAAGGTCATAACCTGGT	AAACGACCCAAC
HPRT target peg-V3	CAGATTAGTGATGATGAACC	GTTTCAGAGCTAGAAATAGCAAGTTGAAATAAGGCTAGTCCGTTATCAACTTGAAAAAGTGGCACCGAGTCGGTGC	GGCACCACCCCGGTGAACAGCTCCTCGCCCTTGCTCACT	TCATCATCACTA
HPRT donor peg-V3	AGCTCCTCGCCCTTGCTCAC	GTTTCAGAGCTAGAAATAGCAAGTTGAAATAAGGCTAGTCCGTTATCAACTTGAAAAAGTGGCACCGAGTCGGTGC	ACAGCTATATTTCTTTTTCAGATTAGTGATGATGAAGTG	AGCAAGGGCGA
HPRT target peg-V4-5'	CAGATTAGTGATGATGAACC	GTTTCAGAGCTAGAAATAGCAAGTTGAAATAAGGCTAGTCCGTTATCAACTTGAAAAAGTGGCACCGAGTCGGTGC	GGCACCACCCCGGTGAACAGCTCCTCGCCCTTGCTCACT	TCATCATCACTA
HPRT target peg-V4-3'	AATGTGTACAGAAGGCTGAA	GTTTCAGAGCTAGAAATAGCAAGTTGAAATAAGGCTAGTCCGTTATCAACTTGAAAAAGTGGCACCGAGTCGGTGC	AAAGACAGAATAAAACGCACGGTGTTGGGTCGTTT	AGCCTTCTGTAC
HPRT donor peg-V4-5'	AGCTCCTCGCCCTTGCTCAC	GTTTCAGAGCTAGAAATAGCAAGTTGAAATAAGGCTAGTCCGTTATCAACTTGAAAAAGTGGCACCGAGTCGGTGC	ACAGCTATATTTCTTTTTCAGATTAGTGATGATGAAGTG	AGCAAGGGCGA
HPRT donor peg-V4-3'	ACGGTGTTGGGTCGTTTGTT	GTTTCAGAGCTAGAAATAGCAAGTTGAAATAAGGCTAGTCCGTTATCAACTTGAAAAAGTGGCACCGAGTCGGTGC	AGCCAGTGCTTGAGAAGAAATGTGTACAGAAGGCT	AAACGACCCAAC
GAPDH sgRNA-5'	CCTCCAAGGAGTAAGACCCC	GTTTTAGAGCTAGAAATAGCAAGTTAAAATAAGGCTAGTCCGTTATCAACTTGAAAAAGTGGCACCGAGTCGGTGC
GAPDH sgRNA-3'	TAGCACTCAAGACGTCTGAG	GTTTTAGAGCTAGAAATAGCAAGTTAAAATAAGGCTAGTCCGTTATCAACTTGAAAAAGTGGCACCGAGTCGGTGC
IRES-GFP-Puro-sgRNA-5'	GCGGATCCTTAATTAACTAG	GTTTTAGAGCTAGAAATAGCAAGTTAAAATAAGGCTAGTCCGTTATCAACTTGAAAAAGTGGCACCGAGTCGGTGC
IRES-GFP-Puro-sgRNA-3'	ACGGTGTTGGGTCGTTTGTT	GTTTTAGAGCTAGAAATAGCAAGTTAAAATAAGGCTAGTCCGTTATCAACTTGAAAAAGTGGCACCGAGTCGGTGC
HPRT sgRNA-5'	CAGATTAGTGATGATGAACC	GTTTTAGAGCTAGAAATAGCAAGTTAAAATAAGGCTAGTCCGTTATCAACTTGAAAAAGTGGCACCGAGTCGGTGC
HPRT sgRNA-3'	AATGTGTACAGAAGGCTGAA	GTTTTAGAGCTAGAAATAGCAAGTTAAAATAAGGCTAGTCCGTTATCAACTTGAAAAAGTGGCACCGAGTCGGTGC
GFP-CMV-mCherry-IRES-Puro-sgRNA-5'	AGCTCCTCGCCCTTGCTCAC	GTTTTAGAGCTAGAAATAGCAAGTTAAAATAAGGCTAGTCCGTTATCAACTTGAAAAAGTGGCACCGAGTCGGTGC
GFP-CMV-mCherry-IRES-Puro-sgRNA-3'	ACGGTGTTGGGTCGTTTGTT	GTTTTAGAGCTAGAAATAGCAAGTTAAAATAAGGCTAGTCCGTTATCAACTTGAAAAAGTGGCACCGAGTCGGTGC
pigACTB sgRNA-5'	CCACCGCAAATGCTTCTAGG	GTTTTAGAGCTAGAAATAGCAAGTTAAAATAAGGCTAGTCCGTTATCAACTTGAAAAAGTGGCACCGAGTCGGTGC
pigACTB sgRNA-3'	GCCACATTGTAAAACTTTGG	GTTTTAGAGCTAGAAATAGCAAGTTAAAATAAGGCTAGTCCGTTATCAACTTGAAAAAGTGGCACCGAGTCGGTGC
pigACTB target peg-5'	CCACCGCAAATGCTTCTAGG	GTTTCAGAGCTATGCTGGAAACAGCATAGCAAGTTGAAATAAGGCTAGTCCGTTATCAACTTGAAAAAGTGGCACCGAGTCGGTGC	GGCACCACCCCGGTGAACAGCTCCTCGCCCTTGCTCACGG	AGAAGCATTTGC
pigACTB target peg-3'	GCCACATTGTAAAACTTTGG	GTTTCAGAGCTATGCTGGAAACAGCATAGCAAGTTGAAATAAGGCTAGTCCGTTATCAACTTGAAAAAGTGGCACCGAGTCGGTGC	AAAGACAGAATAAAACGCACGGTGTTGGGTCGTTT	AAGTTTTACAATGTG
pigACTB donor peg-5'	AGCTCCTCGCCCTTGCTCAC	GTTTCAGAGCTATGCTGGAAACAGCATAGCAAGTTGAAATAAGGCTAGTCCGTTATCAACTTGAAAAAGTGGCACCGAGTCGGTGC	GTCCGGCCCCTCCATCGTCCACCGCAAATGCTTCTCCGTG	AGCAAGGGCGA
pigACTB donor peg-3'	ACGGTGTTGGGTCGTTTGTT	GTTTCAGAGCTATGCTGGAAACAGCATAGCAAGTTGAAATAAGGCTAGTCCGTTATCAACTTGAAAAAGTGGCACCGAGTCGGTGC	GTACAATCAAAGTCCTCGGCCACATTGTAAAACTT	AAACGACCCAAC
AAVS1 sgRNA-5'	GGGGCCACTAGGGACAGGAT	GTTTTAGAGCTAGAAATAGCAAGTTAAAATAAGGCTAGTCCGTTATCAACTTGAAAAAGTGGCACCGAGTCGGTGC
AAVS1 sgRNA-3'	TAAGGAATCTGCCTAACAGG	GTTTTAGAGCTAGAAATAGCAAGTTAAAATAAGGCTAGTCCGTTATCAACTTGAAAAAGTGGCACCGAGTCGGTGC
EF1a-BFP-pA-sgRNA-5'	GGTATGTCGGGAACCTCTCC	GTTTTAGAGCTAGAAATAGCAAGTTAAAATAAGGCTAGTCCGTTATCAACTTGAAAAAGTGGCACCGAGTCGGTGC
EF1a-BFP-pA-sgRNA-3'	GAGATCGAGTGCCGCATCAC	GTTTTAGAGCTAGAAATAGCAAGTTAAAATAAGGCTAGTCCGTTATCAACTTGAAAAAGTGGCACCGAGTCGGTGC
AAVS1 target peg-5'	GGGGCCACTAGGGACAGGAT	GTTTAAGAGCTATGCTGGAAACAGCATAGCAAGTTTAAATAAGGCTAGTCCGTTATCAACTTGAAAAAGTGGCACCGAGTCGGTGC	AGCCTCACGATTAATTAAGGTATGTCGGGAACCTC	CTGTCCCTAGTG
AAVS1 target peg-3'	TAAGGAATCTGCCTAACAGG	GTTTAAGAGCTATGCTGGAAACAGCATAGCAAGTTTAAATAAGGCTAGTCCGTTATCAACTTGAAAAAGTGGCACCGAGTCGGTGC	TGCTTATGGCGCGCCTTTGAGATCGAGTGCCGCAT	GTTAGGCAGATTC
AAVS1 donor peg-5'	GGTATGTCGGGAACCTCTCC	GTTTAAGAGCTATGCTGGAAACAGCATAGCAAGTTTAAATAAGGCTAGTCCGTTATCAACTTGAAAAAGTGGCACCGAGTCGGTGC	TCCCCTCCACCCCACAGTGGGGCCACTAGGGACAG	GAGGTTCCCGA
AAVS1 donor peg-3'	GAGATCGAGTGCCGCATCAC	GTTTAAGAGCTATGCTGGAAACAGCATAGCAAGTTTAAATAAGGCTAGTCCGTTATCAACTTGAAAAAGTGGCACCGAGTCGGTGC	TGGGGGTGTGTCACCAGATAAGGAATCTGCCTAAC	AGTGCCGCAT
TRAC sgRNA-5'	GCCCCGCCCTTGTCCATCAC	GTTTTAGAGCTAGAAATAGCAAGTTAAAATAAGGCTAGTCCGTTATCAACTTGAAAAAGTGGCACCGAGTCGGTGC
TRAC sgRNA-3'	GCTGGTACACGGCAGGGTCA	GTTTTAGAGCTAGAAATAGCAAGTTAAAATAAGGCTAGTCCGTTATCAACTTGAAAAAGTGGCACCGAGTCGGTGC
EF1a-CD19 CAR-2A-GFP-sgRNA-5'	GGTATGTCGGGAACCTCTCC	GTTTTAGAGCTAGAAATAGCAAGTTAAAATAAGGCTAGTCCGTTATCAACTTGAAAAAGTGGCACCGAGTCGGTGC
EF1a-CD19 CAR-2A-GFP-sgRNA-3'	GAGATCGAGTGCCGCATCAC	GTTTTAGAGCTAGAAATAGCAAGTTAAAATAAGGCTAGTCCGTTATCAACTTGAAAAAGTGGCACCGAGTCGGTGC
TRAC target peg-5'	GCCCCGCCCTTGTCCATCAC	GTTTAAGAGCTATGCTGGAAACAGCATAGCAAGTTTAAATAAGGCTAGTCCGTTATCAACTTGAAAAAGTGGCACCGAGTCGGTGC	AGCCTCACGATTAATTAAGGTATGTCGGGAACCTC	ATGGACAAGGGC
TRAC target peg-3'	GCTGGTACACGGCAGGGTCA	GTTTAAGAGCTATGCTGGAAACAGCATAGCAAGTTTAAATAAGGCTAGTCCGTTATCAACTTGAAAAAGTGGCACCGAGTCGGTGC	TGCTTATGGCGCGCCTTTGAGATCGAGTGCCGCAT	CCCTGCCGT
TRAC donor peg-5'	GGTATGTCGGGAACCTCTCC	GTTTAAGAGCTATGCTGGAAACAGCATAGCAAGTTTAAATAAGGCTAGTCCGTTATCAACTTGAAAAAGTGGCACCGAGTCGGTGC	ACTTGCCAGCCCCACAGAGCCCCGCCCTTGTCCAT	GAGGTTCCCGA
TRAC donor peg-3'	GAGATCGAGTGCCGCATCAC	GTTTAAGAGCTATGCTGGAAACAGCATAGCAAGTTTAAATAAGGCTAGTCCGTTATCAACTTGAAAAAGTGGCACCGAGTCGGTGC	TGGATTTAGAGTCTCTCAGCTGGTACACGGCAGGG	AGTGCCGCAT
Fig. 2a, Fig. 2b, Fig. 2e
GAPDH target peg-5'	CCTCCAAGGAGTAAGACCCC	GTTTCAGAGCTATGCTGGAAACAGCATAGCAAGTTGAAATAAGGCTAGTCCGTTATCAACTTGAAAAAGTGGCACCGAGTCGGTGC	GCCAGTAACGTTAGGGGGGGGGGAGGGAGAGGGGCGGATCCTTAATTAAC	GTCTTACTCCTTG
GAPDH target peg-3'	GGGTCTACATGGCAACTGTG	GTTTCAGAGCTATGCTGGAAACAGCATAGCAAGTTGAAATAAGGCTAGTCCGTTATCAACTTGAAAAAGTGGCACCGAGTCGGTGC	CTATGACGGCAATAAAAAGACAGAATAAAACGCACGGTGTTGGGTCGTTT	AGTTGCCATGT
GAPDH donor peg-5'	GCGGATCCTTAATTAACTAG	GTTTCAGAGCTATGCTGGAAACAGCATAGCAAGTTGAAATAAGGCTAGTCCGTTATCAACTTGAAAAAGTGGCACCGAGTCGGTGC	GCAACAGGGTGGTGGACCTCATGGCCCACATGGCCTCCAAGGAGTAAGAC	GTTAATTAAGGATCC
GAPDH donor peg-3'	ACGGTGTTGGGTCGTTTGTT	GTTTCAGAGCTATGCTGGAAACAGCATAGCAAGTTGAAATAAGGCTAGTCCGTTATCAACTTGAAAAAGTGGCACCGAGTCGGTGC	GGTGCGGCTCCCTAGGCCCCTCCCCTCTTCAAGGGGTCTACATGGCAACT	AAACGACCCAA
RPL13A target peg-5'	ATTGTTGCCCTGGAATGTAC	GTTTCAGAGCTATGCTGGAAACAGCATAGCAAGTTGAAATAAGGCTAGTCCGTTATCAACTTGAAAAAGTGGCACCGAGTCGGTGC	GCCAGTAACGTTAGGGGGGGGGGAGGGAGAGGGGCGGATCCTTAATTAAC	CATTCCAGGGC
RPL13A target peg-3'	TCCCAGCTTCCTATGTCCCA	GTTTCAGAGCTATGCTGGAAACAGCATAGCAAGTTGAAATAAGGCTAGTCCGTTATCAACTTGAAAAAGTGGCACCGAGTCGGTGC	CTATGACGGCAATAAAAAGACAGAATAAAACGCACGGTGTTGGGTCGTTT	GACATAGGAAGC
RPL13A donor peg-5'	GCGGATCCTTAATTAACTAG	GTTTCAGAGCTATGCTGGAAACAGCATAGCAAGTTGAAATAAGGCTAGTCCGTTATCAACTTGAAAAAGTGGCACCGAGTCGGTGC	GTTAATTCCTCATGCGTTGCCTGCCCTTCCTCCATTGTTGCCCTGGAATG	GTTAATTAAGGATCC
RPL13A donor peg-3'	ACGGTGTTGGGTCGTTTGTT	GTTTCAGAGCTATGCTGGAAACAGCATAGCAAGTTGAAATAAGGCTAGTCCGTTATCAACTTGAAAAAGTGGCACCGAGTCGGTGC	TTCGGGAGGCAGTGACTAAGACCCTTTCCTTGCTCCCAGCTTCCTATGTC	AAACGACCCAA
EEF2 target peg-5'	CTTCCTGGACAAATTGTAGG	GTTTCAGAGCTATGCTGGAAACAGCATAGCAAGTTGAAATAAGGCTAGTCCGTTATCAACTTGAAAAAGTGGCACCGAGTCGGTGC	GCCAGTAACGTTAGGGGGGGGGGAGGGAGAGGGGCGGATCCTTAATTAAC	ACAATTTGTCCAG
EEF2 target peg-3'	GCTGTGTCGGGACAGTCTCC	GTTTCAGAGCTATGCTGGAAACAGCATAGCAAGTTGAAATAAGGCTAGTCCGTTATCAACTTGAAAAAGTGGCACCGAGTCGGTGC	CTATGACGGCAATAAAAAGACAGAATAAAACGCACGGTGTTGGGTCGTTT	GACTGTCCCGA
EEF2 donor peg-5'	GCGGATCCTTAATTAACTAG	GTTTCAGAGCTATGCTGGAAACAGCATAGCAAGTTGAAATAAGGCTAGTCCGTTATCAACTTGAAAAAGTGGCACCGAGTCGGTGC	GGGCCTGAAAGAAGGCATCCCTGCCCTGGACAACTTCCTGGACAAATTGT	GTTAATTAAGGATCC
EEF2 donor peg-3'	ACGGTGTTGGGTCGTTTGTT	GTTTCAGAGCTATGCTGGAAACAGCATAGCAAGTTGAAATAAGGCTAGTCCGTTATCAACTTGAAAAAGTGGCACCGAGTCGGTGC	CAGCGGGCCCCAGAAACCTCTCAGGGGAGCGTCGCTGTGTCGGGACAGTC	AAACGACCCAA
GAPDH target epeg-5'	CCTCCAAGGAGTAAGACCCC	GTTTCAGAGCTATGCTGGAAACAGCATAGCAAGTTGAAATAAGGCTAGTCCGTTATCAACTTGAAAAAGTGGCACCGAGTCGGTGC	GCCAGTAACGTTAGGGGGGGGGGAGGGAGAGGGGCGGATCCTTAATTAAC	GTCTTACTCCTTG	CAACATAT	CGCGGTTCTATCTAGTTACGCGTTAAACCAACTAGAA
GAPDH target epeg-3'	GGGTCTACATGGCAACTGTG	GTTTCAGAGCTATGCTGGAAACAGCATAGCAAGTTGAAATAAGGCTAGTCCGTTATCAACTTGAAAAAGTGGCACCGAGTCGGTGC	CTATGACGGCAATAAAAAGACAGAATAAAACGCACGGTGTTGGGTCGTTT	AGTTGCCATGT	TAAATGAG	CGCGGTTCTATCTAGTTACGCGTTAAACCAACTAGAA
GAPDH donor epeg-5'	GCGGATCCTTAATTAACTAG	GTTTCAGAGCTATGCTGGAAACAGCATAGCAAGTTGAAATAAGGCTAGTCCGTTATCAACTTGAAAAAGTGGCACCGAGTCGGTGC	GCAACAGGGTGGTGGACCTCATGGCCCACATGGCCTCCAAGGAGTAAGAC	GTTAATTAAGGATCC	AAATAGTT	CGCGGTTCTATCTAGTTACGCGTTAAACCAACTAGAA
GAPDH donor epeg-3'	ACGGTGTTGGGTCGTTTGTT	GTTTCAGAGCTATGCTGGAAACAGCATAGCAAGTTGAAATAAGGCTAGTCCGTTATCAACTTGAAAAAGTGGCACCGAGTCGGTGC	GGTGCGGCTCCCTAGGCCCCTCCCCTCTTCAAGGGGTCTACATGGCAACT	AAACGACCCAA	ATGAAATC	CGCGGTTCTATCTAGTTACGCGTTAAACCAACTAGAA
RPL13A target epeg-5'	ATTGTTGCCCTGGAATGTAC	GTTTCAGAGCTATGCTGGAAACAGCATAGCAAGTTGAAATAAGGCTAGTCCGTTATCAACTTGAAAAAGTGGCACCGAGTCGGTGC	GCCAGTAACGTTAGGGGGGGGGGAGGGAGAGGGGCGGATCCTTAATTAAC	CATTCCAGGGC	CCCTTCTC	CGCGGTTCTATCTAGTTACGCGTTAAACCAACTAGAA
RPL13A target epeg-3'	TCCCAGCTTCCTATGTCCCA	GTTTCAGAGCTATGCTGGAAACAGCATAGCAAGTTGAAATAAGGCTAGTCCGTTATCAACTTGAAAAAGTGGCACCGAGTCGGTGC	CTATGACGGCAATAAAAAGACAGAATAAAACGCACGGTGTTGGGTCGTTT	GACATAGGAAGC	ATTAACGG	CGCGGTTCTATCTAGTTACGCGTTAAACCAACTAGAA
RPL13A donor epeg-5'	GCGGATCCTTAATTAACTAG	GTTTCAGAGCTATGCTGGAAACAGCATAGCAAGTTGAAATAAGGCTAGTCCGTTATCAACTTGAAAAAGTGGCACCGAGTCGGTGC	GTTAATTCCTCATGCGTTGCCTGCCCTTCCTCCATTGTTGCCCTGGAATG	GTTAATTAAGGATCC	TATCACAC	CGCGGTTCTATCTAGTTACGCGTTAAACCAACTAGAA
RPL13A donor epeg-3'	ACGGTGTTGGGTCGTTTGTT	GTTTCAGAGCTATGCTGGAAACAGCATAGCAAGTTGAAATAAGGCTAGTCCGTTATCAACTTGAAAAAGTGGCACCGAGTCGGTGC	TTCGGGAGGCAGTGACTAAGACCCTTTCCTTGCTCCCAGCTTCCTATGTC	AAACGACCCAA	GTAGAATC	CGCGGTTCTATCTAGTTACGCGTTAAACCAACTAGAA
EEF2 target epeg-5'	CTTCCTGGACAAATTGTAGG	GTTTCAGAGCTATGCTGGAAACAGCATAGCAAGTTGAAATAAGGCTAGTCCGTTATCAACTTGAAAAAGTGGCACCGAGTCGGTGC	GCCAGTAACGTTAGGGGGGGGGGAGGGAGAGGGGCGGATCCTTAATTAAC	ACAATTTGTCCAG	ACATATCA	CGCGGTTCTATCTAGTTACGCGTTAAACCAACTAGAA
EEF2 target epeg-3'	GCTGTGTCGGGACAGTCTCC	GTTTCAGAGCTATGCTGGAAACAGCATAGCAAGTTGAAATAAGGCTAGTCCGTTATCAACTTGAAAAAGTGGCACCGAGTCGGTGC	CTATGACGGCAATAAAAAGACAGAATAAAACGCACGGTGTTGGGTCGTTT	GACTGTCCCGA	ATTTAATC	CGCGGTTCTATCTAGTTACGCGTTAAACCAACTAGAA
EEF2 donor epeg-5'	GCGGATCCTTAATTAACTAG	GTTTCAGAGCTATGCTGGAAACAGCATAGCAAGTTGAAATAAGGCTAGTCCGTTATCAACTTGAAAAAGTGGCACCGAGTCGGTGC	GGGCCTGAAAGAAGGCATCCCTGCCCTGGACAACTTCCTGGACAAATTGT	GTTAATTAAGGATCC	ATTTACTC	CGCGGTTCTATCTAGTTACGCGTTAAACCAACTAGAA
EEF2 donor epeg-3'	ACGGTGTTGGGTCGTTTGTT	GTTTCAGAGCTATGCTGGAAACAGCATAGCAAGTTGAAATAAGGCTAGTCCGTTATCAACTTGAAAAAGTGGCACCGAGTCGGTGC	CAGCGGGCCCCAGAAACCTCTCAGGGGAGCGTCGCTGTGTCGGGACAGTC	AAACGACCCAA	AGTTAATA	CGCGGTTCTATCTAGTTACGCGTTAAACCAACTAGAA
GAPDH target nick gRNA-5'	CCTCCAAGGAGTAAGACCCC	GTTTCAGAGCTATGCTGGAAACAGCATAGCAAGTTGAAATAAGGCTAGTCCGTTATCAACTTGAAAAAGTGGCACCGAGTCGGTGC
GAPDH target nick gRNA-3'	GGGTCTACATGGCAACTGTG	GTTTCAGAGCTATGCTGGAAACAGCATAGCAAGTTGAAATAAGGCTAGTCCGTTATCAACTTGAAAAAGTGGCACCGAGTCGGTGC
GAPDH donor nick gRNA-5'	GCGGATCCTTAATTAACTAG	GTTTCAGAGCTATGCTGGAAACAGCATAGCAAGTTGAAATAAGGCTAGTCCGTTATCAACTTGAAAAAGTGGCACCGAGTCGGTGC
GAPDH donor nick gRNA-3'	ACGGTGTTGGGTCGTTTGTT	GTTTCAGAGCTATGCTGGAAACAGCATAGCAAGTTGAAATAAGGCTAGTCCGTTATCAACTTGAAAAAGTGGCACCGAGTCGGTGC
RPL13A target nick gRNA-5'	ATTGTTGCCCTGGAATGTAC	GTTTCAGAGCTATGCTGGAAACAGCATAGCAAGTTGAAATAAGGCTAGTCCGTTATCAACTTGAAAAAGTGGCACCGAGTCGGTGC
RPL13A target nick gRNA-3'	TCCCAGCTTCCTATGTCCCA	GTTTCAGAGCTATGCTGGAAACAGCATAGCAAGTTGAAATAAGGCTAGTCCGTTATCAACTTGAAAAAGTGGCACCGAGTCGGTGC
RPL13A donor nick gRNA-5'	GCGGATCCTTAATTAACTAG	GTTTCAGAGCTATGCTGGAAACAGCATAGCAAGTTGAAATAAGGCTAGTCCGTTATCAACTTGAAAAAGTGGCACCGAGTCGGTGC
RPL13A donor nick gRNA-3'	ACGGTGTTGGGTCGTTTGTT	GTTTCAGAGCTATGCTGGAAACAGCATAGCAAGTTGAAATAAGGCTAGTCCGTTATCAACTTGAAAAAGTGGCACCGAGTCGGTGC
EEF2 target nick gRNA-5'	CTTCCTGGACAAATTGTAGG	GTTTCAGAGCTATGCTGGAAACAGCATAGCAAGTTGAAATAAGGCTAGTCCGTTATCAACTTGAAAAAGTGGCACCGAGTCGGTGC
EEF2 target nick gRNA-3'	GCTGTGTCGGGACAGTCTCC	GTTTCAGAGCTATGCTGGAAACAGCATAGCAAGTTGAAATAAGGCTAGTCCGTTATCAACTTGAAAAAGTGGCACCGAGTCGGTGC
EEF2 donor nick gRNA-5'	GCGGATCCTTAATTAACTAG	GTTTCAGAGCTATGCTGGAAACAGCATAGCAAGTTGAAATAAGGCTAGTCCGTTATCAACTTGAAAAAGTGGCACCGAGTCGGTGC
EEF2 donor nick gRNA-3'	ACGGTGTTGGGTCGTTTGTT	GTTTCAGAGCTATGCTGGAAACAGCATAGCAAGTTGAAATAAGGCTAGTCCGTTATCAACTTGAAAAAGTGGCACCGAGTCGGTGC
Fig. 2f
GAPDH target sgA peg-5'	CCTCCAAGGAGTAAGACCCC	GTTTCAGAGCTATGCTGGAAACAGCATAGCAAGTTGAAATAAGGCTAGTCCGTTATCAACTTGAAAAAGTGGCACCGAGTCGGTGC	AGGGGGGGGGGAGGGAGAGGGGCGGTATGTCGGGAACCTC	GTCTTACTCCTTG
GAPDH target sgB peg-3'	GGGTCTACATGGCAACTGTG	GTTTCAGAGCTATGCTGGAAACAGCATAGCAAGTTGAAATAAGGCTAGTCCGTTATCAACTTGAAAAAGTGGCACCGAGTCGGTGC	AATAAAAAGACAGAATAAAACGCAATGCGATACCCTCACT	AGTTGCCATGT
GAPDH donor sgA peg-5'	GGTATGTCGGGAACCTCTCC	GTTTCAGAGCTATGCTGGAAACAGCATAGCAAGTTGAAATAAGGCTAGTCCGTTATCAACTTGAAAAAGTGGCACCGAGTCGGTGC	GGTGGACCTCATGGCCCACATGGCCTCCAAGGAGTAAGAC	GAGGTTCCCGA
GAPDH donor sgB peg-3'	AATGCGATACCCTCACTGCT	GTTTCAGAGCTATGCTGGAAACAGCATAGCAAGTTGAAATAAGGCTAGTCCGTTATCAACTTGAAAAAGTGGCACCGAGTCGGTGC	CCTAGGCCCCTCCCCTCTTCAAGGGGTCTACATGGCAACT	AGTGAGGGTATC
GAPDH target sgC peg-5'	CCTCCAAGGAGTAAGACCCC	GTTTCAGAGCTATGCTGGAAACAGCATAGCAAGTTGAAATAAGGCTAGTCCGTTATCAACTTGAAAAAGTGGCACCGAGTCGGTGC	AGGGGGGGGGGAGGGAGAGGGGCAGTGAGTGCATTAGACA	GTCTTACTCCTTG
GAPDH target sgD peg-3'	GGGTCTACATGGCAACTGTG	GTTTCAGAGCTATGCTGGAAACAGCATAGCAAGTTGAAATAAGGCTAGTCCGTTATCAACTTGAAAAAGTGGCACCGAGTCGGTGC	AATAAAAAGACAGAATAAAACGCTCGGATACCTATTACCA	AGTTGCCATGT
GAPDH donor sgC peg-5'	AGTGAGTGCATTAGACACGG	GTTTCAGAGCTATGCTGGAAACAGCATAGCAAGTTGAAATAAGGCTAGTCCGTTATCAACTTGAAAAAGTGGCACCGAGTCGGTGC	GGTGGACCTCATGGCCCACATGGCCTCCAAGGAGTAAGAC	TGTCTAATGCACTC
GAPDH donor sgD peg-3'	TCGGATACCTATTACCAGTG	GTTTCAGAGCTATGCTGGAAACAGCATAGCAAGTTGAAATAAGGCTAGTCCGTTATCAACTTGAAAAAGTGGCACCGAGTCGGTGC	CCTAGGCCCCTCCCCTCTTCAAGGGGTCTACATGGCAACT	TGGTAATAGGTATCC
GAPDH target sgE peg-5'	CCTCCAAGGAGTAAGACCCC	GTTTCAGAGCTATGCTGGAAACAGCATAGCAAGTTGAAATAAGGCTAGTCCGTTATCAACTTGAAAAAGTGGCACCGAGTCGGTGC	TTAGGGGGGGGGGAGGGAGAGGGGCGGATCCTTAATTAAC	GTCTTACTCCTTG
GAPDH target sgF peg-3'	GGGTCTACATGGCAACTGTG	GTTTCAGAGCTATGCTGGAAACAGCATAGCAAGTTGAAATAAGGCTAGTCCGTTATCAACTTGAAAAAGTGGCACCGAGTCGGTGC	AATAAAAAGACAGAATAAAACGCACGGTGTTGGGTCGTTT	AGTTGCCATGT
GAPDH donor sgE peg-5'	GCGGATCCTTAATTAACTAG	GTTTCAGAGCTATGCTGGAAACAGCATAGCAAGTTGAAATAAGGCTAGTCCGTTATCAACTTGAAAAAGTGGCACCGAGTCGGTGC	GGTGGACCTCATGGCCCACATGGCCTCCAAGGAGTAAGAC	GTTAATTAAGGATCC
GAPDH donor sgF peg-3'	ACGGTGTTGGGTCGTTTGTT	GTTTCAGAGCTATGCTGGAAACAGCATAGCAAGTTGAAATAAGGCTAGTCCGTTATCAACTTGAAAAAGTGGCACCGAGTCGGTGC	CCTAGGCCCCTCCCCTCTTCAAGGGGTCTACATGGCAACT	AAACGACCCAA
GAPDH target sgM peg-5'	CCTCCAAGGAGTAAGACCCC	GTTTCAGAGCTATGCTGGAAACAGCATAGCAAGTTGAAATAAGGCTAGTCCGTTATCAACTTGAAAAAGTGGCACCGAGTCGGTGC	AGGGGGGGGGGAGGGAGAGGGGCTCTGTTACTTGTCCACC	GTCTTACTCCTTG
GAPDH target sgN peg-3'	GGGTCTACATGGCAACTGTG	GTTTCAGAGCTATGCTGGAAACAGCATAGCAAGTTGAAATAAGGCTAGTCCGTTATCAACTTGAAAAAGTGGCACCGAGTCGGTGC	AATAAAAAGACAGAATAAAACGCGATCGGGTGCGCGCTCC	AGTTGCCATGT
GAPDH donor sgM peg-5'	TCTGTTACTTGTCCACCGCG	GTTTCAGAGCTATGCTGGAAACAGCATAGCAAGTTGAAATAAGGCTAGTCCGTTATCAACTTGAAAAAGTGGCACCGAGTCGGTGC	GGTGGACCTCATGGCCCACATGGCCTCCAAGGAGTAAGAC	GGTGGACAAGTAA
GAPDH donor sgN peg-3'	GATCGGGTGCGCGCTCCCAG	GTTTCAGAGCTATGCTGGAAACAGCATAGCAAGTTGAAATAAGGCTAGTCCGTTATCAACTTGAAAAAGTGGCACCGAGTCGGTGC	CCTAGGCCCCTCCCCTCTTCAAGGGGTCTACATGGCAACT	GGAGCGCGCA
Fig. 2g
GAPDH 20RT target peg-5'	CCTCCAAGGAGTAAGACCCC	GTTTCAGAGCTATGCTGGAAACAGCATAGCAAGTTGAAATAAGGCTAGTCCGTTATCAACTTGAAAAAGTGGCACCGAGTCGGTGC	GGCGGTATGTCGGGAACCTC	GTCTTACTCCTTG
GAPDH 20RT target peg-3'	GGGTCTACATGGCAACTGTG	GTTTCAGAGCTATGCTGGAAACAGCATAGCAAGTTGAAATAAGGCTAGTCCGTTATCAACTTGAAAAAGTGGCACCGAGTCGGTGC	CGCAATGCGATACCCTCACT	AGTTGCCATGT
GAPDH 20RT donor peg-5'	GGTATGTCGGGAACCTCTCC	GTTTCAGAGCTATGCTGGAAACAGCATAGCAAGTTGAAATAAGGCTAGTCCGTTATCAACTTGAAAAAGTGGCACCGAGTCGGTGC	TGGCCTCCAAGGAGTAAGAC	GAGGTTCCCGA
GAPDH 20RT donor peg-3'	AATGCGATACCCTCACTGCT	GTTTCAGAGCTATGCTGGAAACAGCATAGCAAGTTGAAATAAGGCTAGTCCGTTATCAACTTGAAAAAGTGGCACCGAGTCGGTGC	AAGGGGTCTACATGGCAACT	AGTGAGGGTATC
GAPDH 25RT target peg-5'	CCTCCAAGGAGTAAGACCCC	GTTTCAGAGCTATGCTGGAAACAGCATAGCAAGTTGAAATAAGGCTAGTCCGTTATCAACTTGAAAAAGTGGCACCGAGTCGGTGC	AGAGGGGCGGTATGTCGGGAACCTC	GTCTTACTCCTTG
GAPDH 25RT target peg-3'	GGGTCTACATGGCAACTGTG	GTTTCAGAGCTATGCTGGAAACAGCATAGCAAGTTGAAATAAGGCTAGTCCGTTATCAACTTGAAAAAGTGGCACCGAGTCGGTGC	TAAAACGCAATGCGATACCCTCACT	AGTTGCCATGT
GAPDH 25RT donor peg-5'	GGTATGTCGGGAACCTCTCC	GTTTCAGAGCTATGCTGGAAACAGCATAGCAAGTTGAAATAAGGCTAGTCCGTTATCAACTTGAAAAAGTGGCACCGAGTCGGTGC	CCACATGGCCTCCAAGGAGTAAGAC	GAGGTTCCCGA
GAPDH 25RT donor peg-3'	AATGCGATACCCTCACTGCT	GTTTCAGAGCTATGCTGGAAACAGCATAGCAAGTTGAAATAAGGCTAGTCCGTTATCAACTTGAAAAAGTGGCACCGAGTCGGTGC	TCTTCAAGGGGTCTACATGGCAACT	AGTGAGGGTATC
GAPDH 30RT target peg-5'	CCTCCAAGGAGTAAGACCCC	GTTTCAGAGCTATGCTGGAAACAGCATAGCAAGTTGAAATAAGGCTAGTCCGTTATCAACTTGAAAAAGTGGCACCGAGTCGGTGC	GAGGGAGAGGGGCGGTATGTCGGGAACCTC	GTCTTACTCCTTG
GAPDH 30RT target peg-3'	GGGTCTACATGGCAACTGTG	GTTTCAGAGCTATGCTGGAAACAGCATAGCAAGTTGAAATAAGGCTAGTCCGTTATCAACTTGAAAAAGTGGCACCGAGTCGGTGC	CAGAATAAAACGCAATGCGATACCCTCACT	AGTTGCCATGT
GAPDH 30RT donor peg-5'	GGTATGTCGGGAACCTCTCC	GTTTCAGAGCTATGCTGGAAACAGCATAGCAAGTTGAAATAAGGCTAGTCCGTTATCAACTTGAAAAAGTGGCACCGAGTCGGTGC	ATGGCCCACATGGCCTCCAAGGAGTAAGAC	GAGGTTCCCGA
GAPDH 30RT donor peg-3'	AATGCGATACCCTCACTGCT	GTTTCAGAGCTATGCTGGAAACAGCATAGCAAGTTGAAATAAGGCTAGTCCGTTATCAACTTGAAAAAGTGGCACCGAGTCGGTGC	TCCCCTCTTCAAGGGGTCTACATGGCAACT	AGTGAGGGTATC
GAPDH 35RT target peg-5'	CCTCCAAGGAGTAAGACCCC	GTTTCAGAGCTATGCTGGAAACAGCATAGCAAGTTGAAATAAGGCTAGTCCGTTATCAACTTGAAAAAGTGGCACCGAGTCGGTGC	GGGGGGAGGGAGAGGGGCGGTATGTCGGGAACCTC	GTCTTACTCCTTG
GAPDH 35RT target peg-3'	GGGTCTACATGGCAACTGTG	GTTTCAGAGCTATGCTGGAAACAGCATAGCAAGTTGAAATAAGGCTAGTCCGTTATCAACTTGAAAAAGTGGCACCGAGTCGGTGC	AAAGACAGAATAAAACGCAATGCGATACCCTCACT	AGTTGCCATGT
GAPDH 35RT donor peg-5'	GGTATGTCGGGAACCTCTCC	GTTTCAGAGCTATGCTGGAAACAGCATAGCAAGTTGAAATAAGGCTAGTCCGTTATCAACTTGAAAAAGTGGCACCGAGTCGGTGC	ACCTCATGGCCCACATGGCCTCCAAGGAGTAAGAC	GAGGTTCCCGA
GAPDH 35RT donor peg-3'	AATGCGATACCCTCACTGCT	GTTTCAGAGCTATGCTGGAAACAGCATAGCAAGTTGAAATAAGGCTAGTCCGTTATCAACTTGAAAAAGTGGCACCGAGTCGGTGC	GCCCCTCCCCTCTTCAAGGGGTCTACATGGCAACT	AGTGAGGGTATC
GAPDH 40RT target peg-5'	CCTCCAAGGAGTAAGACCCC	GTTTCAGAGCTATGCTGGAAACAGCATAGCAAGTTGAAATAAGGCTAGTCCGTTATCAACTTGAAAAAGTGGCACCGAGTCGGTGC	AGGGGGGGGGGAGGGAGAGGGGCGGTATGTCGGGAACCTC	GTCTTACTCCTTG
GAPDH 40RT target peg-3'	GGGTCTACATGGCAACTGTG	GTTTCAGAGCTATGCTGGAAACAGCATAGCAAGTTGAAATAAGGCTAGTCCGTTATCAACTTGAAAAAGTGGCACCGAGTCGGTGC	AATAAAAAGACAGAATAAAACGCAATGCGATACCCTCACT	AGTTGCCATGT
GAPDH 40RT donor peg-5'	GGTATGTCGGGAACCTCTCC	GTTTCAGAGCTATGCTGGAAACAGCATAGCAAGTTGAAATAAGGCTAGTCCGTTATCAACTTGAAAAAGTGGCACCGAGTCGGTGC	GGTGGACCTCATGGCCCACATGGCCTCCAAGGAGTAAGAC	GAGGTTCCCGA
GAPDH 40RT donor peg-3'	AATGCGATACCCTCACTGCT	GTTTCAGAGCTATGCTGGAAACAGCATAGCAAGTTGAAATAAGGCTAGTCCGTTATCAACTTGAAAAAGTGGCACCGAGTCGGTGC	CCTAGGCCCCTCCCCTCTTCAAGGGGTCTACATGGCAACT	AGTGAGGGTATC
GAPDH 45RT target peg-5'	CCTCCAAGGAGTAAGACCCC	GTTTCAGAGCTATGCTGGAAACAGCATAGCAAGTTGAAATAAGGCTAGTCCGTTATCAACTTGAAAAAGTGGCACCGAGTCGGTGC	ACGTTAGGGGGGGGGGAGGGAGAGGGGCGGTATGTCGGGAACCTC	GTCTTACTCCTTG
GAPDH 45RT target peg-3'	GGGTCTACATGGCAACTGTG	GTTTCAGAGCTATGCTGGAAACAGCATAGCAAGTTGAAATAAGGCTAGTCCGTTATCAACTTGAAAAAGTGGCACCGAGTCGGTGC	ACGGCAATAAAAAGACAGAATAAAACGCAATGCGATACCCTCACT	AGTTGCCATGT
GAPDH 45RT donor peg-5'	GGTATGTCGGGAACCTCTCC	GTTTCAGAGCTATGCTGGAAACAGCATAGCAAGTTGAAATAAGGCTAGTCCGTTATCAACTTGAAAAAGTGGCACCGAGTCGGTGC	AGGGTGGTGGACCTCATGGCCCACATGGCCTCCAAGGAGTAAGAC	GAGGTTCCCGA
GAPDH 45RT donor peg-3'	AATGCGATACCCTCACTGCT	GTTTCAGAGCTATGCTGGAAACAGCATAGCAAGTTGAAATAAGGCTAGTCCGTTATCAACTTGAAAAAGTGGCACCGAGTCGGTGC	GGCTCCCTAGGCCCCTCCCCTCTTCAAGGGGTCTACATGGCAACT	AGTGAGGGTATC
GAPDH 50RT target peg-5'	CCTCCAAGGAGTAAGACCCC	GTTTCAGAGCTATGCTGGAAACAGCATAGCAAGTTGAAATAAGGCTAGTCCGTTATCAACTTGAAAAAGTGGCACCGAGTCGGTGC	CAGTAACGTTAGGGGGGGGGGAGGGAGAGGGGCGGTATGTCGGGAACCTC	GTCTTACTCCTTG
GAPDH 50RT target peg-3'	GGGTCTACATGGCAACTGTG	GTTTCAGAGCTATGCTGGAAACAGCATAGCAAGTTGAAATAAGGCTAGTCCGTTATCAACTTGAAAAAGTGGCACCGAGTCGGTGC	CTATGACGGCAATAAAAAGACAGAATAAAACGCAATGCGATACCCTCACT	AGTTGCCATGT
GAPDH 50RT donor peg-5'	GGTATGTCGGGAACCTCTCC	GTTTCAGAGCTATGCTGGAAACAGCATAGCAAGTTGAAATAAGGCTAGTCCGTTATCAACTTGAAAAAGTGGCACCGAGTCGGTGC	GCAACAGGGTGGTGGACCTCATGGCCCACATGGCCTCCAAGGAGTAAGAC	GAGGTTCCCGA
GAPDH 50RT donor peg-3'	AATGCGATACCCTCACTGCT	GTTTCAGAGCTATGCTGGAAACAGCATAGCAAGTTGAAATAAGGCTAGTCCGTTATCAACTTGAAAAAGTGGCACCGAGTCGGTGC	GGTGCGGCTCCCTAGGCCCCTCCCCTCTTCAAGGGGTCTACATGGCAACT	AGTGAGGGTATC
GAPDH 55RT target peg-5'	CCTCCAAGGAGTAAGACCCC	GTTTCAGAGCTATGCTGGAAACAGCATAGCAAGTTGAAATAAGGCTAGTCCGTTATCAACTTGAAAAAGTGGCACCGAGTCGGTGC	TCGGCCAGTAACGTTAGGGGGGGGGGAGGGAGAGGGGCGGTATGTCGGGAACCTC	GTCTTACTCCTTG
GAPDH 55RT target peg-3'	GGGTCTACATGGCAACTGTG	GTTTCAGAGCTATGCTGGAAACAGCATAGCAAGTTGAAATAAGGCTAGTCCGTTATCAACTTGAAAAAGTGGCACCGAGTCGGTGC	CCGCGCTATGACGGCAATAAAAAGACAGAATAAAACGCAATGCGATACCCTCACT	AGTTGCCATGT
GAPDH 55RT donor peg-5'	GGTATGTCGGGAACCTCTCC	GTTTCAGAGCTATGCTGGAAACAGCATAGCAAGTTGAAATAAGGCTAGTCCGTTATCAACTTGAAAAAGTGGCACCGAGTCGGTGC	CTACAGCAACAGGGTGGTGGACCTCATGGCCCACATGGCCTCCAAGGAGTAAGAC	GAGGTTCCCGA
GAPDH 55RT donor peg-3'	AATGCGATACCCTCACTGCT	GTTTCAGAGCTATGCTGGAAACAGCATAGCAAGTTGAAATAAGGCTAGTCCGTTATCAACTTGAAAAAGTGGCACCGAGTCGGTGC	GACAAGGTGCGGCTCCCTAGGCCCCTCCCCTCTTCAAGGGGTCTACATGGCAACT	AGTGAGGGTATC
GAPDH 60RT target peg-5'	CCTCCAAGGAGTAAGACCCC	GTTTCAGAGCTATGCTGGAAACAGCATAGCAAGTTGAAATAAGGCTAGTCCGTTATCAACTTGAAAAAGTGGCACCGAGTCGGTGC	CGGCTTCGGCCAGTAACGTTAGGGGGGGGGGAGGGAGAGGGGCGGTATGTCGGGAACCTC	GTCTTACTCCTTG
GAPDH 60RT target peg-3'	GGGTCTACATGGCAACTGTG	GTTTCAGAGCTATGCTGGAAACAGCATAGCAAGTTGAAATAAGGCTAGTCCGTTATCAACTTGAAAAAGTGGCACCGAGTCGGTGC	GGAACCCGCGCTATGACGGCAATAAAAAGACAGAATAAAACGCAATGCGATACCCTCACT	AGTTGCCATGT
GAPDH 60RT donor peg-5'	GGTATGTCGGGAACCTCTCC	GTTTCAGAGCTATGCTGGAAACAGCATAGCAAGTTGAAATAAGGCTAGTCCGTTATCAACTTGAAAAAGTGGCACCGAGTCGGTGC	TTTGGCTACAGCAACAGGGTGGTGGACCTCATGGCCCACATGGCCTCCAAGGAGTAAGAC	GAGGTTCCCGA
GAPDH 60RT donor peg-3'	AATGCGATACCCTCACTGCT	GTTTCAGAGCTATGCTGGAAACAGCATAGCAAGTTGAAATAAGGCTAGTCCGTTATCAACTTGAAAAAGTGGCACCGAGTCGGTGC	TACATGACAAGGTGCGGCTCCCTAGGCCCCTCCCCTCTTCAAGGGGTCTACATGGCAACT	AGTGAGGGTATC
Fig. 3b, Fig. 3c, Fig. 3e
PPP1R12C target peg-5'	ACCCTCTGCTGCGCCACCTG	GTTTCAGAGCTATGCTGGAAACAGCATAGCAAGTTGAAATAAGGCTAGTCCGTTATCAACTTGAAAAAGTGGCACCGAGTCGGTGC	TGACGGGCACCGGAGCCTCACGAGGTATGTCGGGAACCTC	GTGGCGCAG
PPP1R12C donor peg-5'	GGTATGTCGGGAACCTCTCC	GTTTCAGAGCTATGCTGGAAACAGCATAGCAAGTTGAAATAAGGCTAGTCCGTTATCAACTTGAAAAAGTGGCACCGAGTCGGTGC	CGGCGTCTCCCGGGGCCAGGTCCACCCTCTGCTGCGCCAC	GAGGTTCCCGA
PPP1R12C nick distance 59bp target peg-3'	GCATAGGGTGGCAAAGCCCA	GTTTCAGAGCTATGCTGGAAACAGCATAGCAAGTTGAAATAAGGCTAGTCCGTTATCAACTTGAAAAAGTGGCACCGAGTCGGTGC	GAGAATAGCAGGCATGCTGGGGAAATGCGATACCCTCACT	GCTTTGCCACC
PPP1R12C nick distance 59bp donor peg-3'	AATGCGATACCCTCACTGCT	GTTTCAGAGCTATGCTGGAAACAGCATAGCAAGTTGAAATAAGGCTAGTCCGTTATCAACTTGAAAAAGTGGCACCGAGTCGGTGC	AGGGGGACTGGGACGGGGTGTCAGCATAGGGTGGCAAAGC	AGTGAGGGTATCG
PPP1R12C nick distance 112bp target peg-3'	CGGAAGTGGGGTGGTCGAAG	GTTTCAGAGCTATGCTGGAAACAGCATAGCAAGTTGAAATAAGGCTAGTCCGTTATCAACTTGAAAAAGTGGCACCGAGTCGGTGC	GAGAATAGCAGGCATGCTGGGGAAATGCGATACCCTCACT	CGACCACCCC
PPP1R12C nick distance 112bp donor peg-3'	AATGCGATACCCTCACTGCT	GTTTCAGAGCTATGCTGGAAACAGCATAGCAAGTTGAAATAAGGCTAGTCCGTTATCAACTTGAAAAAGTGGCACCGAGTCGGTGC	GGCCAGTTGAAGCGGCTCCAATTCGGAAGTGGGGTGGTCG	AGTGAGGGTATCG
PPP1R12C nick distance 230bp target peg-3'	CAGTTAAAGCGACTCCAATG	GTTTCAGAGCTATGCTGGAAACAGCATAGCAAGTTGAAATAAGGCTAGTCCGTTATCAACTTGAAAAAGTGGCACCGAGTCGGTGC	GAGAATAGCAGGCATGCTGGGGAAATGCGATACCCTCACT	TGGAGTCGCTTT
PPP1R12C nick distance 230bp donor peg-3'	AATGCGATACCCTCACTGCT	GTTTCAGAGCTATGCTGGAAACAGCATAGCAAGTTGAAATAAGGCTAGTCCGTTATCAACTTGAAAAAGTGGCACCGAGTCGGTGC	GCACAGGCTGCCAAAGCCAGGGCCAGTTAAAGCGACTCCA	AGTGAGGGTATCG
PPP1R12C nick distance 697bp target peg-3'	GGAACCTGAAGGAGGCGGCA	GTTTCAGAGCTATGCTGGAAACAGCATAGCAAGTTGAAATAAGGCTAGTCCGTTATCAACTTGAAAAAGTGGCACCGAGTCGGTGC	GAGAATAGCAGGCATGCTGGGGAAATGCGATACCCTCACT	CGCCTCCTTCA
PPP1R12C nick distance 697bp donor peg-3'	AATGCGATACCCTCACTGCT	GTTTCAGAGCTATGCTGGAAACAGCATAGCAAGTTGAAATAAGGCTAGTCCGTTATCAACTTGAAAAAGTGGCACCGAGTCGGTGC	GGGAAGAGGGAGTGGAGGAAGACGGAACCTGAAGGAGGCG	AGTGAGGGTATCG
PPP1R12C nick distance 1128bp target peg-3'	GCCCAAATGAAAGGAGTGAG	GTTTCAGAGCTATGCTGGAAACAGCATAGCAAGTTGAAATAAGGCTAGTCCGTTATCAACTTGAAAAAGTGGCACCGAGTCGGTGC	GAGAATAGCAGGCATGCTGGGGAAATGCGATACCCTCACT	ACTCCTTTCATTTG
PPP1R12C nick distance 1128bp donor peg-3'	AATGCGATACCCTCACTGCT	GTTTCAGAGCTATGCTGGAAACAGCATAGCAAGTTGAAATAAGGCTAGTCCGTTATCAACTTGAAAAAGTGGCACCGAGTCGGTGC	GAGGTAAGGGGGGTAGGGGAGCTGCCCAAATGAAAGGAGT	AGTGAGGGTATCG
PPP1R12C nick distance 1976bp target peg-3'	CCACGACCTGGTGAACACCT	GTTTCAGAGCTATGCTGGAAACAGCATAGCAAGTTGAAATAAGGCTAGTCCGTTATCAACTTGAAAAAGTGGCACCGAGTCGGTGC	GAGAATAGCAGGCATGCTGGGGAAATGCGATACCCTCACT	TGTTCACCAGGTC
PPP1R12C nick distance 1976bp donor peg-3'	AATGCGATACCCTCACTGCT	GTTTCAGAGCTATGCTGGAAACAGCATAGCAAGTTGAAATAAGGCTAGTCCGTTATCAACTTGAAAAAGTGGCACCGAGTCGGTGC	AAAGAGAAAGGGAGTAGAGGCGGCCACGACCTGGTGAACA	AGTGAGGGTATCG
PPP1R12C nick distance 10260bp target peg-3'	CCCAGTGAGCATCACGCACA	GTTTCAGAGCTATGCTGGAAACAGCATAGCAAGTTGAAATAAGGCTAGTCCGTTATCAACTTGAAAAAGTGGCACCGAGTCGGTGC	GAGAATAGCAGGCATGCTGGGGAAATGCGATACCCTCACT	GCGTGATGCTC
PPP1R12C nick distance 10260bp donor peg-3'	AATGCGATACCCTCACTGCT	GTTTCAGAGCTATGCTGGAAACAGCATAGCAAGTTGAAATAAGGCTAGTCCGTTATCAACTTGAAAAAGTGGCACCGAGTCGGTGC	GAGCTGCCATCTGACCAAGGTGGCCCAGTGAGCATCACGC	AGTGAGGGTATCG
PPP1R12C nick distance 10651bp target peg-3'	TCGATTCCGCCTGCCTCCAA	GTTTCAGAGCTATGCTGGAAACAGCATAGCAAGTTGAAATAAGGCTAGTCCGTTATCAACTTGAAAAAGTGGCACCGAGTCGGTGC	GAGAATAGCAGGCATGCTGGGGAAATGCGATACCCTCACT	GAGGCAGGCG
PPP1R12C nick distance 10651bp donor peg-3'	AATGCGATACCCTCACTGCT	GTTTCAGAGCTATGCTGGAAACAGCATAGCAAGTTGAAATAAGGCTAGTCCGTTATCAACTTGAAAAAGTGGCACCGAGTCGGTGC	CAGCACTTGGAGCTATCCAATGGTCGATTCCGCCTGCCTC	AGTGAGGGTATCG
PPP1R12C nick distance 10795bp target peg-3'	GCTAGAACAAGGCAAAGCTG	GTTTCAGAGCTATGCTGGAAACAGCATAGCAAGTTGAAATAAGGCTAGTCCGTTATCAACTTGAAAAAGTGGCACCGAGTCGGTGC	GAGAATAGCAGGCATGCTGGGGAAATGCGATACCCTCACT	CTTTGCCTTGTTC
PPP1R12C nick distance 10795bp donor peg-3'	AATGCGATACCCTCACTGCT	GTTTCAGAGCTATGCTGGAAACAGCATAGCAAGTTGAAATAAGGCTAGTCCGTTATCAACTTGAAAAAGTGGCACCGAGTCGGTGC	TCGGGCTGCCCAGGAGTGGAACTGCTAGAACAAGGCAAAG	AGTGAGGGTATCG
GAPDH target peg-5'	CCTCCAAGGAGTAAGACCCC	GTTTCAGAGCTAGAAATAGCAAGTTGAAATAAGGCTAGTCCGTTATCAACTTGAAAAAGTGGCACCGAGTCGGTGC	GGGGGGGGAGGGAGAGGGGCGGATCCTTAATTAAC	GTCTTACTCCTT
GAPDH target peg-3'	TAGCACTCAAGACGTCTGAG	GTTTCAGAGCTAGAAATAGCAAGTTGAAATAAGGCTAGTCCGTTATCAACTTGAAAAAGTGGCACCGAGTCGGTGC	AAAGACAGAATAAAACGCACGGTGTTGGGTCGTTT	AGACGTCTTGAG
GAPDH donor peg-5'	GCGGATCCTTAATTAACTAG	GTTTCAGAGCTAGAAATAGCAAGTTGAAATAAGGCTAGTCCGTTATCAACTTGAAAAAGTGGCACCGAGTCGGTGC	ACCTCATGGCCCACATGGCCTCCAAGGAGTAAGAC	GTTAATTAAGGA
GAPDH donor peg-3'	ACGGTGTTGGGTCGTTTGTT	GTTTCAGAGCTAGAAATAGCAAGTTGAAATAAGGCTAGTCCGTTATCAACTTGAAAAAGTGGCACCGAGTCGGTGC	AGTGGTGCCAGCTTCCTGTAGCACTCAAGACGTCT	AAACGACCCAAC
TRAC target peg-5'	GCCCCGCCCTTGTCCATCAC	GTTTCAGAGCTAGAAATAGCAAGTTGAAATAAGGCTAGTCCGTTATCAACTTGAAAAAGTGGCACCGAGTCGGTGC	AGCCTCACGATTAATTAAGGTATGTCGGGAACCTC	ATGGACAAGGGC
TRAC target peg-3'	GCTGGTACACGGCAGGGTCA	GTTTCAGAGCTAGAAATAGCAAGTTGAAATAAGGCTAGTCCGTTATCAACTTGAAAAAGTGGCACCGAGTCGGTGC	TGCTTATGGCGCGCCTTTGAGATCGAGTGCCGCAT	CCCTGCCGT
TRAC donor peg-5'	GGTATGTCGGGAACCTCTCC	GTTTCAGAGCTAGAAATAGCAAGTTGAAATAAGGCTAGTCCGTTATCAACTTGAAAAAGTGGCACCGAGTCGGTGC	ACTTGCCAGCCCCACAGAGCCCCGCCCTTGTCCAT	GAGGTTCCCGA
TRAC donor peg-3'	GAGATCGAGTGCCGCATCAC	GTTTCAGAGCTAGAAATAGCAAGTTGAAATAAGGCTAGTCCGTTATCAACTTGAAAAAGTGGCACCGAGTCGGTGC	TGGATTTAGAGTCTCTCAGCTGGTACACGGCAGGG	AGTGCCGCAT
Fig. 4b, Fig. 4d, Fig. 4e, Fig. 4f
TRAC target peg-5'	GCCCCGCCCTTGTCCATCAC	GTTTCAGAGCTAGAAATAGCAAGTTGAAATAAGGCTAGTCCGTTATCAACTTGAAAAAGTGGCACCGAGTCGGTGC	AGCCTCACGATTAATTAAGGTATGTCGGGAACCTC	ATGGACAAGGGC
TRAC target peg-3'	GCTGGTACACGGCAGGGTCA	GTTTCAGAGCTAGAAATAGCAAGTTGAAATAAGGCTAGTCCGTTATCAACTTGAAAAAGTGGCACCGAGTCGGTGC	TGCTTATGGCGCGCCTTTGAGATCGAGTGCCGCAT	CCCTGCCGT
TRAC donor peg-5'	GGTATGTCGGGAACCTCTCC	GTTTCAGAGCTAGAAATAGCAAGTTGAAATAAGGCTAGTCCGTTATCAACTTGAAAAAGTGGCACCGAGTCGGTGC	ACTTGCCAGCCCCACAGAGCCCCGCCCTTGTCCAT	GAGGTTCCCGA
TRAC donor peg-3'	GAGATCGAGTGCCGCATCAC	GTTTCAGAGCTAGAAATAGCAAGTTGAAATAAGGCTAGTCCGTTATCAACTTGAAAAAGTGGCACCGAGTCGGTGC	TGGATTTAGAGTCTCTCAGCTGGTACACGGCAGGG	AGTGCCGCAT
PPP1R12C target peg-5'	ACCCTCTGCTGCGCCACCTG	GTTTCAGAGCTATGCTGGAAACAGCATAGCAAGTTGAAATAAGGCTAGTCCGTTATCAACTTGAAAAAGTGGCACCGAGTCGGTGC	TGACGGGCACCGGAGCCTCACGAGGTATGTCGGGAACCTC	GTGGCGCAG
PPP1R12C donor peg-5'	GGTATGTCGGGAACCTCTCC	GTTTCAGAGCTATGCTGGAAACAGCATAGCAAGTTGAAATAAGGCTAGTCCGTTATCAACTTGAAAAAGTGGCACCGAGTCGGTGC	CGGCGTCTCCCGGGGCCAGGTCCACCCTCTGCTGCGCCAC	GAGGTTCCCGA
PPP1R12C target peg-3'	CGGAAGTGGGGTGGTCGAAG	GTTTCAGAGCTATGCTGGAAACAGCATAGCAAGTTGAAATAAGGCTAGTCCGTTATCAACTTGAAAAAGTGGCACCGAGTCGGTGC	GAGAATAGCAGGCATGCTGGGGAAATGCGATACCCTCACT	CGACCACCCC
PPP1R12C donor peg-3'	AATGCGATACCCTCACTGCT	GTTTCAGAGCTATGCTGGAAACAGCATAGCAAGTTGAAATAAGGCTAGTCCGTTATCAACTTGAAAAAGTGGCACCGAGTCGGTGC	GGCCAGTTGAAGCGGCTCCAATTCGGAAGTGGGGTGGTCG	AGTGAGGGTATCG
PPP1R12C pegRNA-5' for PAINT	GGTATGTCGGGAACCTCTCC	GTTTCAGAGCTATGCTGGAAACAGCATAGCAAGTTGAAATAAGGCTAGTCCGTTATCAACTTGAAAAAGTGGCACCGAGTCGGTGC	GACACCCCGTCCCAGTCCCCCTTACCATTCCCCTT	GAGGTTCCCGA
PPP1R12C pegRNA-3' for PAINT	AATGCGATACCCTCACTGCT	GTTTCAGAGCTATGCTGGAAACAGCATAGCAAGTTGAAATAAGGCTAGTCCGTTATCAACTTGAAAAAGTGGCACCGAGTCGGTGC	GTTGAAGCGGCTCCAATTCGGAAGTGGGGTGGTCG	AGTGAGGGTATC
PPP1R12C gRNA-SaCas9 for PAINT	TCGGAAGTGGGGTGGTCGAAG	GTTTTAGTACTCTGGAAACAGAATCTACTAAAACAAGGCAAAATGCCGTGTTTATCTCGTCAACTTGTTGGCGAGA
RPL13A pegRNA-5' for PAINT	GGTATGTCGGGAACCTCTCC	GTTTCAGAGCTATGCTGGAAACAGCATAGCAAGTTGAAATAAGGCTAGTCCGTTATCAACTTGAAAAAGTGGCACCGAGTCGGTGC	TGGTCTGAGCCCAATAAAGACTGTTAATTCCTCAT	GAGGTTCCCGA
RPL13A pegRNA-3' for PAINT	AATGCGATACCCTCACTGCT	GTTTCAGAGCTATGCTGGAAACAGCATAGCAAGTTGAAATAAGGCTAGTCCGTTATCAACTTGAAAAAGTGGCACCGAGTCGGTGC	TTCCAGGGCAACAATGGAGGAAGGGCAGGCAACGC	AGTGAGGGTATC
RPL13A gRNA-SaCas9 for PAINT	AGGAAGGGCAGGCAACGCATG	GTTTTAGTACTCTGGAAACAGAATCTACTAAAACAAGGCAAAATGCCGTGTTTATCTCGTCAACTTGTTGGCGAGA
PPP1R12C target sgRNA-5'	ACCCTCTGCTGCGCCACCTG	GTTTCAGAGCTATGCTGGAAACAGCATAGCAAGTTGAAATAAGGCTAGTCCGTTATCAACTTGAAAAAGTGGCACCGAGTCGGTGC
PPP1R12C target sgRNA-3'	CGGAAGTGGGGTGGTCGAAG	GTTTCAGAGCTATGCTGGAAACAGCATAGCAAGTTGAAATAAGGCTAGTCCGTTATCAACTTGAAAAAGTGGCACCGAGTCGGTGC
PPP1R12C donor sgRNA-5'	GGTATGTCGGGAACCTCTCC	GTTTCAGAGCTATGCTGGAAACAGCATAGCAAGTTGAAATAAGGCTAGTCCGTTATCAACTTGAAAAAGTGGCACCGAGTCGGTGC
PPP1R12C donor sgRNA-3'	AATGCGATACCCTCACTGCT	GTTTCAGAGCTATGCTGGAAACAGCATAGCAAGTTGAAATAAGGCTAGTCCGTTATCAACTTGAAAAAGTGGCACCGAGTCGGTGC
Fig. 5
ROSA26 target peg-5'	AAGCACTGGAAATGTTACCA	GTTTCAGAGCTATGCTGGAAACAGCATAGCAAGTTGAAATAAGGCTAGTCCGTTATCAACTTGAAAAAGTGGCACCGAGTCGGTGC	TGCCGAGTGTGGACGTCTTAGGGTAATACA	TAACATTTCCAGTGC
ROSA26 target peg-3'	ACCACTGGCTGGCTAAACTC	GTTTCAGAGCTATGCTGGAAACAGCATAGCAAGTTGAAATAAGGCTAGTCCGTTATCAACTTGAAAAAGTGGCACCGAGTCGGTGC	CCGCGCTATGACGGCAATAAAAAGACAGAA	TTTAGCCAGCCA
ROSA26 donor peg-5'	TCTGTTACTTGTCCACCGCG	GTTTCAGAGCTATGCTGGAAACAGCATAGCAAGTTGAAATAAGGCTAGTCCGTTATCAACTTGAAAAAGTGGCACCGAGTCGGTGC	TTGTTCCAATATGGTAGCCAATAATCAAAT	GGTGGACAAGTAA
ROSA26 donor peg-3'	GATCGGGTGCGCGCTCCCAG	GTTTCAGAGCTATGCTGGAAACAGCATAGCAAGTTGAAATAAGGCTAGTCCGTTATCAACTTGAAAAAGTGGCACCGAGTCGGTGC	TCCAGAGTGCTGGGATTAAAGGCATAAAGG	GGAGCGCGCA
Fig. 6
Trp53 target peg-5'	TCTACAGATGACTGCCATGG	GTTTCAGAGCTATGCTGGAAACAGCATAGCAAGTTGAAATAAGGCTAGTCCGTTATCAACTTGAAAAAGTGGCACCGAGTCGGTGC	GCGGCTCCTCCATGGTATGTCGGGAACCTC	TGGCAGTCATCT
Trp53 target peg-3'	AAAATGTCTCCTGGCTCAGA	GTTTCAGAGCTATGCTGGAAACAGCATAGCAAGTTGAAATAAGGCTAGTCCGTTATCAACTTGAAAAAGTGGCACCGAGTCGGTGC	CGAAGTTATGGCGCGCCGAATGCGATACCC	GAGCCAGGAGA
Trp53 donor peg-5'	GGTATGTCGGGAACCTCTCC	GTTTCAGAGCTATGCTGGAAACAGCATAGCAAGTTGAAATAAGGCTAGTCCGTTATCAACTTGAAAAAGTGGCACCGAGTCGGTGC	CATACAGTACACAATCTCTTCTCTCTACAG	GAGGTTCCCGA
Trp53 donor peg-3'	AATGCGATACCCTCACTGCT	GTTTCAGAGCTATGCTGGAAACAGCATAGCAAGTTGAAATAAGGCTAGTCCGTTATCAACTTGAAAAAGTGGCACCGAGTCGGTGC	ACAGTTTCCATAAGCCTGAAAATGTCTCCT	AGTGAGGGTATCG
Fig. S4
RPL13A 20RT target peg-5'	ATTGTTGCCCTGGAATGTAC	GTTTCAGAGCTATGCTGGAAACAGCATAGCAAGTTGAAATAAGGCTAGTCCGTTATCAACTTGAAAAAGTGGCACCGAGTCGGTGC	GGCGGTATGTCGGGAACCTC	CATTCCAGGGC
RPL13A 20RT target peg-3'	TCCCAGCTTCCTATGTCCCA	GTTTCAGAGCTATGCTGGAAACAGCATAGCAAGTTGAAATAAGGCTAGTCCGTTATCAACTTGAAAAAGTGGCACCGAGTCGGTGC	CGCAATGCGATACCCTCACT	GACATAGGAAGC
RPL13A 20RT donor peg-5'	GGTATGTCGGGAACCTCTCC	GTTTCAGAGCTATGCTGGAAACAGCATAGCAAGTTGAAATAAGGCTAGTCCGTTATCAACTTGAAAAAGTGGCACCGAGTCGGTGC	TCCATTGTTGCCCTGGAATG	GAGGTTCCCGA
RPL13A 20RT donor peg-3'	AATGCGATACCCTCACTGCT	GTTTCAGAGCTATGCTGGAAACAGCATAGCAAGTTGAAATAAGGCTAGTCCGTTATCAACTTGAAAAAGTGGCACCGAGTCGGTGC	TGCTCCCAGCTTCCTATGTC	AGTGAGGGTATC
RPL13A 25RT target peg-5'	ATTGTTGCCCTGGAATGTAC	GTTTCAGAGCTATGCTGGAAACAGCATAGCAAGTTGAAATAAGGCTAGTCCGTTATCAACTTGAAAAAGTGGCACCGAGTCGGTGC	AGAGGGGCGGTATGTCGGGAACCTC	CATTCCAGGGC
RPL13A 25RT target peg-3'	TCCCAGCTTCCTATGTCCCA	GTTTCAGAGCTATGCTGGAAACAGCATAGCAAGTTGAAATAAGGCTAGTCCGTTATCAACTTGAAAAAGTGGCACCGAGTCGGTGC	TAAAACGCAATGCGATACCCTCACT	GACATAGGAAGC
RPL13A 25RT donor peg-5'	GGTATGTCGGGAACCTCTCC	GTTTCAGAGCTATGCTGGAAACAGCATAGCAAGTTGAAATAAGGCTAGTCCGTTATCAACTTGAAAAAGTGGCACCGAGTCGGTGC	CTTCCTCCATTGTTGCCCTGGAATG	GAGGTTCCCGA
RPL13A 25RT donor peg-3'	AATGCGATACCCTCACTGCT	GTTTCAGAGCTATGCTGGAAACAGCATAGCAAGTTGAAATAAGGCTAGTCCGTTATCAACTTGAAAAAGTGGCACCGAGTCGGTGC	TTCCTTGCTCCCAGCTTCCTATGTC	AGTGAGGGTATC
RPL13A 30RT target peg-5'	ATTGTTGCCCTGGAATGTAC	GTTTCAGAGCTATGCTGGAAACAGCATAGCAAGTTGAAATAAGGCTAGTCCGTTATCAACTTGAAAAAGTGGCACCGAGTCGGTGC	GAGGGAGAGGGGCGGTATGTCGGGAACCTC	CATTCCAGGGC
RPL13A 30RT target peg-3'	TCCCAGCTTCCTATGTCCCA	GTTTCAGAGCTATGCTGGAAACAGCATAGCAAGTTGAAATAAGGCTAGTCCGTTATCAACTTGAAAAAGTGGCACCGAGTCGGTGC	CAGAATAAAACGCAATGCGATACCCTCACT	GACATAGGAAGC
RPL13A 30RT donor peg-5'	GGTATGTCGGGAACCTCTCC	GTTTCAGAGCTATGCTGGAAACAGCATAGCAAGTTGAAATAAGGCTAGTCCGTTATCAACTTGAAAAAGTGGCACCGAGTCGGTGC	CTGCCCTTCCTCCATTGTTGCCCTGGAATG	GAGGTTCCCGA
RPL13A 30RT donor peg-3'	AATGCGATACCCTCACTGCT	GTTTCAGAGCTATGCTGGAAACAGCATAGCAAGTTGAAATAAGGCTAGTCCGTTATCAACTTGAAAAAGTGGCACCGAGTCGGTGC	ACCCTTTCCTTGCTCCCAGCTTCCTATGTC	AGTGAGGGTATC
RPL13A 35RT target peg-5'	ATTGTTGCCCTGGAATGTAC	GTTTCAGAGCTATGCTGGAAACAGCATAGCAAGTTGAAATAAGGCTAGTCCGTTATCAACTTGAAAAAGTGGCACCGAGTCGGTGC	GGGGGGAGGGAGAGGGGCGGTATGTCGGGAACCTC	CATTCCAGGGC
RPL13A 35RT target peg-3'	TCCCAGCTTCCTATGTCCCA	GTTTCAGAGCTATGCTGGAAACAGCATAGCAAGTTGAAATAAGGCTAGTCCGTTATCAACTTGAAAAAGTGGCACCGAGTCGGTGC	AAAGACAGAATAAAACGCAATGCGATACCCTCACT	GACATAGGAAGC
RPL13A 35RT donor peg-5'	GGTATGTCGGGAACCTCTCC	GTTTCAGAGCTATGCTGGAAACAGCATAGCAAGTTGAAATAAGGCTAGTCCGTTATCAACTTGAAAAAGTGGCACCGAGTCGGTGC	GTTGCCTGCCCTTCCTCCATTGTTGCCCTGGAATG	GAGGTTCCCGA
RPL13A 35RT donor peg-3'	AATGCGATACCCTCACTGCT	GTTTCAGAGCTATGCTGGAAACAGCATAGCAAGTTGAAATAAGGCTAGTCCGTTATCAACTTGAAAAAGTGGCACCGAGTCGGTGC	CTAAGACCCTTTCCTTGCTCCCAGCTTCCTATGTC	AGTGAGGGTATC
RPL13A 40RT target peg-5'	ATTGTTGCCCTGGAATGTAC	GTTTCAGAGCTATGCTGGAAACAGCATAGCAAGTTGAAATAAGGCTAGTCCGTTATCAACTTGAAAAAGTGGCACCGAGTCGGTGC	AGGGGGGGGGGAGGGAGAGGGGCGGTATGTCGGGAACCTC	CATTCCAGGGC
RPL13A 40RT target peg-3'	TCCCAGCTTCCTATGTCCCA	GTTTCAGAGCTATGCTGGAAACAGCATAGCAAGTTGAAATAAGGCTAGTCCGTTATCAACTTGAAAAAGTGGCACCGAGTCGGTGC	AATAAAAAGACAGAATAAAACGCAATGCGATACCCTCACT	GACATAGGAAGC
RPL13A 40RT donor peg-5'	GGTATGTCGGGAACCTCTCC	GTTTCAGAGCTATGCTGGAAACAGCATAGCAAGTTGAAATAAGGCTAGTCCGTTATCAACTTGAAAAAGTGGCACCGAGTCGGTGC	CATGCGTTGCCTGCCCTTCCTCCATTGTTGCCCTGGAATG	GAGGTTCCCGA
RPL13A 40RT donor peg-3'	AATGCGATACCCTCACTGCT	GTTTCAGAGCTATGCTGGAAACAGCATAGCAAGTTGAAATAAGGCTAGTCCGTTATCAACTTGAAAAAGTGGCACCGAGTCGGTGC	AGTGACTAAGACCCTTTCCTTGCTCCCAGCTTCCTATGTC	AGTGAGGGTATC
RPL13A 45RT target peg-5'	ATTGTTGCCCTGGAATGTAC	GTTTCAGAGCTATGCTGGAAACAGCATAGCAAGTTGAAATAAGGCTAGTCCGTTATCAACTTGAAAAAGTGGCACCGAGTCGGTGC	ACGTTAGGGGGGGGGGAGGGAGAGGGGCGGTATGTCGGGAACCTC	CATTCCAGGGC
RPL13A 45RT target peg-3'	TCCCAGCTTCCTATGTCCCA	GTTTCAGAGCTATGCTGGAAACAGCATAGCAAGTTGAAATAAGGCTAGTCCGTTATCAACTTGAAAAAGTGGCACCGAGTCGGTGC	ACGGCAATAAAAAGACAGAATAAAACGCAATGCGATACCCTCACT	GACATAGGAAGC
RPL13A 45RT donor peg-5'	GGTATGTCGGGAACCTCTCC	GTTTCAGAGCTATGCTGGAAACAGCATAGCAAGTTGAAATAAGGCTAGTCCGTTATCAACTTGAAAAAGTGGCACCGAGTCGGTGC	TTCCTCATGCGTTGCCTGCCCTTCCTCCATTGTTGCCCTGGAATG	GAGGTTCCCGA
RPL13A 45RT donor peg-3'	AATGCGATACCCTCACTGCT	GTTTCAGAGCTATGCTGGAAACAGCATAGCAAGTTGAAATAAGGCTAGTCCGTTATCAACTTGAAAAAGTGGCACCGAGTCGGTGC	GAGGCAGTGACTAAGACCCTTTCCTTGCTCCCAGCTTCCTATGTC	AGTGAGGGTATC
RPL13A 50RT target peg-5'	ATTGTTGCCCTGGAATGTAC	GTTTCAGAGCTATGCTGGAAACAGCATAGCAAGTTGAAATAAGGCTAGTCCGTTATCAACTTGAAAAAGTGGCACCGAGTCGGTGC	CAGTAACGTTAGGGGGGGGGGAGGGAGAGGGGCGGTATGTCGGGAACCTC	CATTCCAGGGC
RPL13A 50RT target peg-3'	TCCCAGCTTCCTATGTCCCA	GTTTCAGAGCTATGCTGGAAACAGCATAGCAAGTTGAAATAAGGCTAGTCCGTTATCAACTTGAAAAAGTGGCACCGAGTCGGTGC	CTATGACGGCAATAAAAAGACAGAATAAAACGCAATGCGATACCCTCACT	GACATAGGAAGC
RPL13A 50RT donor peg-5'	GGTATGTCGGGAACCTCTCC	GTTTCAGAGCTATGCTGGAAACAGCATAGCAAGTTGAAATAAGGCTAGTCCGTTATCAACTTGAAAAAGTGGCACCGAGTCGGTGC	GTTAATTCCTCATGCGTTGCCTGCCCTTCCTCCATTGTTGCCCTGGAATG	GAGGTTCCCGA
RPL13A 50RT donor peg-3'	AATGCGATACCCTCACTGCT	GTTTCAGAGCTATGCTGGAAACAGCATAGCAAGTTGAAATAAGGCTAGTCCGTTATCAACTTGAAAAAGTGGCACCGAGTCGGTGC	TTCGGGAGGCAGTGACTAAGACCCTTTCCTTGCTCCCAGCTTCCTATGTC	AGTGAGGGTATC
RPL13A 55RT target peg-5'	ATTGTTGCCCTGGAATGTAC	GTTTCAGAGCTATGCTGGAAACAGCATAGCAAGTTGAAATAAGGCTAGTCCGTTATCAACTTGAAAAAGTGGCACCGAGTCGGTGC	TCGGCCAGTAACGTTAGGGGGGGGGGAGGGAGAGGGGCGGTATGTCGGGAACCTC	CATTCCAGGGC
RPL13A 55RT target peg-3'	TCCCAGCTTCCTATGTCCCA	GTTTCAGAGCTATGCTGGAAACAGCATAGCAAGTTGAAATAAGGCTAGTCCGTTATCAACTTGAAAAAGTGGCACCGAGTCGGTGC	CCGCGCTATGACGGCAATAAAAAGACAGAATAAAACGCAATGCGATACCCTCACT	GACATAGGAAGC
RPL13A 55RT donor peg-5'	GGTATGTCGGGAACCTCTCC	GTTTCAGAGCTATGCTGGAAACAGCATAGCAAGTTGAAATAAGGCTAGTCCGTTATCAACTTGAAAAAGTGGCACCGAGTCGGTGC	AGACTGTTAATTCCTCATGCGTTGCCTGCCCTTCCTCCATTGTTGCCCTGGAATG	GAGGTTCCCGA
RPL13A 55RT donor peg-3'	AATGCGATACCCTCACTGCT	GTTTCAGAGCTATGCTGGAAACAGCATAGCAAGTTGAAATAAGGCTAGTCCGTTATCAACTTGAAAAAGTGGCACCGAGTCGGTGC	GCAACTTCGGGAGGCAGTGACTAAGACCCTTTCCTTGCTCCCAGCTTCCTATGTC	AGTGAGGGTATC
RPL13A 60RT target peg-5'	ATTGTTGCCCTGGAATGTAC	GTTTCAGAGCTATGCTGGAAACAGCATAGCAAGTTGAAATAAGGCTAGTCCGTTATCAACTTGAAAAAGTGGCACCGAGTCGGTGC	CGGCTTCGGCCAGTAACGTTAGGGGGGGGGGAGGGAGAGGGGCGGTATGTCGGGAACCTC	CATTCCAGGGC
RPL13A 60RT target peg-3'	TCCCAGCTTCCTATGTCCCA	GTTTCAGAGCTATGCTGGAAACAGCATAGCAAGTTGAAATAAGGCTAGTCCGTTATCAACTTGAAAAAGTGGCACCGAGTCGGTGC	GGAACCCGCGCTATGACGGCAATAAAAAGACAGAATAAAACGCAATGCGATACCCTCACT	GACATAGGAAGC
RPL13A 60RT donor peg-5'	GGTATGTCGGGAACCTCTCC	GTTTCAGAGCTATGCTGGAAACAGCATAGCAAGTTGAAATAAGGCTAGTCCGTTATCAACTTGAAAAAGTGGCACCGAGTCGGTGC	AATAAAGACTGTTAATTCCTCATGCGTTGCCTGCCCTTCCTCCATTGTTGCCCTGGAATG	GAGGTTCCCGA
RPL13A 60RT donor peg-3'	AATGCGATACCCTCACTGCT	GTTTCAGAGCTATGCTGGAAACAGCATAGCAAGTTGAAATAAGGCTAGTCCGTTATCAACTTGAAAAAGTGGCACCGAGTCGGTGC	TTCAAGCAACTTCGGGAGGCAGTGACTAAGACCCTTTCCTTGCTCCCAGCTTCCTATGTC	AGTGAGGGTATC
EEF2 20RT target peg-5'	CTTCCTGGACAAATTGTAGG	GTTTCAGAGCTATGCTGGAAACAGCATAGCAAGTTGAAATAAGGCTAGTCCGTTATCAACTTGAAAAAGTGGCACCGAGTCGGTGC	GGGGCGGATCCTTAATTAAC	ACAATTTGTCCAG
EEF2 20RT target peg-3'	GCTGTGTCGGGACAGTCTCC	GTTTCAGAGCTATGCTGGAAACAGCATAGCAAGTTGAAATAAGGCTAGTCCGTTATCAACTTGAAAAAGTGGCACCGAGTCGGTGC	CGCACGGTGTTGGGTCGTTT	GACTGTCCCGA
EEF2 20RT donor peg-5'	GCGGATCCTTAATTAACTAG	GTTTCAGAGCTATGCTGGAAACAGCATAGCAAGTTGAAATAAGGCTAGTCCGTTATCAACTTGAAAAAGTGGCACCGAGTCGGTGC	CAACTTCCTGGACAAATTGT	GTTAATTAAGGATCC
EEF2 20RT donor peg-3'	ACGGTGTTGGGTCGTTTGTT	GTTTCAGAGCTATGCTGGAAACAGCATAGCAAGTTGAAATAAGGCTAGTCCGTTATCAACTTGAAAAAGTGGCACCGAGTCGGTGC	GTCGCTGTGTCGGGACAGTC	AAACGACCCAA
EEF2 25RT target peg-5'	CTTCCTGGACAAATTGTAGG	GTTTCAGAGCTATGCTGGAAACAGCATAGCAAGTTGAAATAAGGCTAGTCCGTTATCAACTTGAAAAAGTGGCACCGAGTCGGTGC	GGAGAGGGGCGGATCCTTAATTAAC	ACAATTTGTCCAG
EEF2 25RT target peg-3'	GCTGTGTCGGGACAGTCTCC	GTTTCAGAGCTATGCTGGAAACAGCATAGCAAGTTGAAATAAGGCTAGTCCGTTATCAACTTGAAAAAGTGGCACCGAGTCGGTGC	TAAAACGCACGGTGTTGGGTCGTTT	GACTGTCCCGA
EEF2 25RT donor peg-5'	GCGGATCCTTAATTAACTAG	GTTTCAGAGCTATGCTGGAAACAGCATAGCAAGTTGAAATAAGGCTAGTCCGTTATCAACTTGAAAAAGTGGCACCGAGTCGGTGC	CTGGACAACTTCCTGGACAAATTGT	GTTAATTAAGGATCC
EEF2 25RT donor peg-3'	ACGGTGTTGGGTCGTTTGTT	GTTTCAGAGCTATGCTGGAAACAGCATAGCAAGTTGAAATAAGGCTAGTCCGTTATCAACTTGAAAAAGTGGCACCGAGTCGGTGC	GGAGCGTCGCTGTGTCGGGACAGTC	AAACGACCCAA
EEF2 30RT target peg-5'	CTTCCTGGACAAATTGTAGG	GTTTCAGAGCTATGCTGGAAACAGCATAGCAAGTTGAAATAAGGCTAGTCCGTTATCAACTTGAAAAAGTGGCACCGAGTCGGTGC	GGGAGGGAGAGGGGCGGATCCTTAATTAAC	ACAATTTGTCCAG
EEF2 30RT target peg-3'	GCTGTGTCGGGACAGTCTCC	GTTTCAGAGCTATGCTGGAAACAGCATAGCAAGTTGAAATAAGGCTAGTCCGTTATCAACTTGAAAAAGTGGCACCGAGTCGGTGC	CAGAATAAAACGCACGGTGTTGGGTCGTTT	GACTGTCCCGA
EEF2 30RT donor peg-5'	GCGGATCCTTAATTAACTAG	GTTTCAGAGCTATGCTGGAAACAGCATAGCAAGTTGAAATAAGGCTAGTCCGTTATCAACTTGAAAAAGTGGCACCGAGTCGGTGC	CTGCCCTGGACAACTTCCTGGACAAATTGT	GTTAATTAAGGATCC
EEF2 30RT donor peg-3'	ACGGTGTTGGGTCGTTTGTT	GTTTCAGAGCTATGCTGGAAACAGCATAGCAAGTTGAAATAAGGCTAGTCCGTTATCAACTTGAAAAAGTGGCACCGAGTCGGTGC	TCAGGGGAGCGTCGCTGTGTCGGGACAGTC	AAACGACCCAA
EEF2 35RT target peg-5'	CTTCCTGGACAAATTGTAGG	GTTTCAGAGCTATGCTGGAAACAGCATAGCAAGTTGAAATAAGGCTAGTCCGTTATCAACTTGAAAAAGTGGCACCGAGTCGGTGC	GGGGGGGGAGGGAGAGGGGCGGATCCTTAATTAAC	ACAATTTGTCCAG
EEF2 35RT target peg-3'	GCTGTGTCGGGACAGTCTCC	GTTTCAGAGCTATGCTGGAAACAGCATAGCAAGTTGAAATAAGGCTAGTCCGTTATCAACTTGAAAAAGTGGCACCGAGTCGGTGC	AAAGACAGAATAAAACGCACGGTGTTGGGTCGTTT	GACTGTCCCGA
EEF2 35RT donor peg-5'	GCGGATCCTTAATTAACTAG	GTTTCAGAGCTATGCTGGAAACAGCATAGCAAGTTGAAATAAGGCTAGTCCGTTATCAACTTGAAAAAGTGGCACCGAGTCGGTGC	CATCCCTGCCCTGGACAACTTCCTGGACAAATTGT	GTTAATTAAGGATCC
EEF2 35RT donor peg-3'	ACGGTGTTGGGTCGTTTGTT	GTTTCAGAGCTATGCTGGAAACAGCATAGCAAGTTGAAATAAGGCTAGTCCGTTATCAACTTGAAAAAGTGGCACCGAGTCGGTGC	ACCTCTCAGGGGAGCGTCGCTGTGTCGGGACAGTC	AAACGACCCAA
EEF2 40RT target peg-5'	CTTCCTGGACAAATTGTAGG	GTTTCAGAGCTATGCTGGAAACAGCATAGCAAGTTGAAATAAGGCTAGTCCGTTATCAACTTGAAAAAGTGGCACCGAGTCGGTGC	TTAGGGGGGGGGGAGGGAGAGGGGCGGATCCTTAATTAAC	ACAATTTGTCCAG
EEF2 40RT target peg-3'	GCTGTGTCGGGACAGTCTCC	GTTTCAGAGCTATGCTGGAAACAGCATAGCAAGTTGAAATAAGGCTAGTCCGTTATCAACTTGAAAAAGTGGCACCGAGTCGGTGC	AATAAAAAGACAGAATAAAACGCACGGTGTTGGGTCGTTT	GACTGTCCCGA
EEF2 40RT donor peg-5'	GCGGATCCTTAATTAACTAG	GTTTCAGAGCTATGCTGGAAACAGCATAGCAAGTTGAAATAAGGCTAGTCCGTTATCAACTTGAAAAAGTGGCACCGAGTCGGTGC	GAAGGCATCCCTGCCCTGGACAACTTCCTGGACAAATTGT	GTTAATTAAGGATCC
EEF2 40RT donor peg-3'	ACGGTGTTGGGTCGTTTGTT	GTTTCAGAGCTATGCTGGAAACAGCATAGCAAGTTGAAATAAGGCTAGTCCGTTATCAACTTGAAAAAGTGGCACCGAGTCGGTGC	CAGAAACCTCTCAGGGGAGCGTCGCTGTGTCGGGACAGTC	AAACGACCCAA
EEF2 45RT target peg-5'	CTTCCTGGACAAATTGTAGG	GTTTCAGAGCTATGCTGGAAACAGCATAGCAAGTTGAAATAAGGCTAGTCCGTTATCAACTTGAAAAAGTGGCACCGAGTCGGTGC	TAACGTTAGGGGGGGGGGAGGGAGAGGGGCGGATCCTTAATTAAC	ACAATTTGTCCAG
EEF2 45RT target peg-3'	GCTGTGTCGGGACAGTCTCC	GTTTCAGAGCTATGCTGGAAACAGCATAGCAAGTTGAAATAAGGCTAGTCCGTTATCAACTTGAAAAAGTGGCACCGAGTCGGTGC	ACGGCAATAAAAAGACAGAATAAAACGCACGGTGTTGGGTCGTTT	GACTGTCCCGA
EEF2 45RT donor peg-5'	GCGGATCCTTAATTAACTAG	GTTTCAGAGCTATGCTGGAAACAGCATAGCAAGTTGAAATAAGGCTAGTCCGTTATCAACTTGAAAAAGTGGCACCGAGTCGGTGC	TGAAAGAAGGCATCCCTGCCCTGGACAACTTCCTGGACAAATTGT	GTTAATTAAGGATCC
EEF2 45RT donor peg-3'	ACGGTGTTGGGTCGTTTGTT	GTTTCAGAGCTATGCTGGAAACAGCATAGCAAGTTGAAATAAGGCTAGTCCGTTATCAACTTGAAAAAGTGGCACCGAGTCGGTGC	GGCCCCAGAAACCTCTCAGGGGAGCGTCGCTGTGTCGGGACAGTC	AAACGACCCAA
EEF2 50RT target peg-5'	CTTCCTGGACAAATTGTAGG	GTTTCAGAGCTATGCTGGAAACAGCATAGCAAGTTGAAATAAGGCTAGTCCGTTATCAACTTGAAAAAGTGGCACCGAGTCGGTGC	GCCAGTAACGTTAGGGGGGGGGGAGGGAGAGGGGCGGATCCTTAATTAAC	ACAATTTGTCCAG
EEF2 50RT target peg-3'	GCTGTGTCGGGACAGTCTCC	GTTTCAGAGCTATGCTGGAAACAGCATAGCAAGTTGAAATAAGGCTAGTCCGTTATCAACTTGAAAAAGTGGCACCGAGTCGGTGC	CTATGACGGCAATAAAAAGACAGAATAAAACGCACGGTGTTGGGTCGTTT	GACTGTCCCGA
EEF2 50RT donor peg-5'	GCGGATCCTTAATTAACTAG	GTTTCAGAGCTATGCTGGAAACAGCATAGCAAGTTGAAATAAGGCTAGTCCGTTATCAACTTGAAAAAGTGGCACCGAGTCGGTGC	GGGCCTGAAAGAAGGCATCCCTGCCCTGGACAACTTCCTGGACAAATTGT	GTTAATTAAGGATCC
EEF2 50RT donor peg-3'	ACGGTGTTGGGTCGTTTGTT	GTTTCAGAGCTATGCTGGAAACAGCATAGCAAGTTGAAATAAGGCTAGTCCGTTATCAACTTGAAAAAGTGGCACCGAGTCGGTGC	CAGCGGGCCCCAGAAACCTCTCAGGGGAGCGTCGCTGTGTCGGGACAGTC	AAACGACCCAA
EEF2 55RT target peg-5'	CTTCCTGGACAAATTGTAGG	GTTTCAGAGCTATGCTGGAAACAGCATAGCAAGTTGAAATAAGGCTAGTCCGTTATCAACTTGAAAAAGTGGCACCGAGTCGGTGC	CTTCGGCCAGTAACGTTAGGGGGGGGGGAGGGAGAGGGGCGGATCCTTAATTAAC	ACAATTTGTCCAG
EEF2 55RT target peg-3'	GCTGTGTCGGGACAGTCTCC	GTTTCAGAGCTATGCTGGAAACAGCATAGCAAGTTGAAATAAGGCTAGTCCGTTATCAACTTGAAAAAGTGGCACCGAGTCGGTGC	CCGCGCTATGACGGCAATAAAAAGACAGAATAAAACGCACGGTGTTGGGTCGTTT	GACTGTCCCGA
EEF2 55RT donor peg-5'	GCGGATCCTTAATTAACTAG	GTTTCAGAGCTATGCTGGAAACAGCATAGCAAGTTGAAATAAGGCTAGTCCGTTATCAACTTGAAAAAGTGGCACCGAGTCGGTGC	CGCAAGGGCCTGAAAGAAGGCATCCCTGCCCTGGACAACTTCCTGGACAAATTGT	GTTAATTAAGGATCC
EEF2 55RT donor peg-3'	ACGGTGTTGGGTCGTTTGTT	GTTTCAGAGCTATGCTGGAAACAGCATAGCAAGTTGAAATAAGGCTAGTCCGTTATCAACTTGAAAAAGTGGCACCGAGTCGGTGC	GCACGCAGCGGGCCCCAGAAACCTCTCAGGGGAGCGTCGCTGTGTCGGGACAGTC	AAACGACCCAA
EEF2 60RT target peg-5'	CTTCCTGGACAAATTGTAGG	GTTTCAGAGCTATGCTGGAAACAGCATAGCAAGTTGAAATAAGGCTAGTCCGTTATCAACTTGAAAAAGTGGCACCGAGTCGGTGC	AGCGGCTTCGGCCAGTAACGTTAGGGGGGGGGGAGGGAGAGGGGCGGATCCTTAATTAAC	ACAATTTGTCCAG
EEF2 60RT target peg-3'	GCTGTGTCGGGACAGTCTCC	GTTTCAGAGCTATGCTGGAAACAGCATAGCAAGTTGAAATAAGGCTAGTCCGTTATCAACTTGAAAAAGTGGCACCGAGTCGGTGC	GGAACCCGCGCTATGACGGCAATAAAAAGACAGAATAAAACGCACGGTGTTGGGTCGTTT	GACTGTCCCGA
EEF2 60RT donor peg-5'	GCGGATCCTTAATTAACTAG	GTTTCAGAGCTATGCTGGAAACAGCATAGCAAGTTGAAATAAGGCTAGTCCGTTATCAACTTGAAAAAGTGGCACCGAGTCGGTGC	GCAAGCGCAAGGGCCTGAAAGAAGGCATCCCTGCCCTGGACAACTTCCTGGACAAATTGT	GTTAATTAAGGATCC
EEF2 60RT donor peg-3'	ACGGTGTTGGGTCGTTTGTT	GTTTCAGAGCTATGCTGGAAACAGCATAGCAAGTTGAAATAAGGCTAGTCCGTTATCAACTTGAAAAAGTGGCACCGAGTCGGTGC	TGATGGCACGCAGCGGGCCCCAGAAACCTCTCAGGGGAGCGTCGCTGTGTCGGGACAGTC	AAACGACCCAA
Fig. S6
PPP1R12C target peg-5'	ACCCTCTGCTGCGCCACCTG	GTTTCAGAGCTATGCTGGAAACAGCATAGCAAGTTGAAATAAGGCTAGTCCGTTATCAACTTGAAAAAGTGGCACCGAGTCGGTGC	TGACGGGCACCGGAGCCTCACGAGGTATGTCGGGAACCTC	GTGGCGCAG
PPP1R12C donor peg-5'	GGTATGTCGGGAACCTCTCC	GTTTCAGAGCTATGCTGGAAACAGCATAGCAAGTTGAAATAAGGCTAGTCCGTTATCAACTTGAAAAAGTGGCACCGAGTCGGTGC	CGGCGTCTCCCGGGGCCAGGTCCACCCTCTGCTGCGCCAC	GAGGTTCCCGA
PPP1R12C target peg-3'	CGGAAGTGGGGTGGTCGAAG	GTTTCAGAGCTATGCTGGAAACAGCATAGCAAGTTGAAATAAGGCTAGTCCGTTATCAACTTGAAAAAGTGGCACCGAGTCGGTGC	GAGAATAGCAGGCATGCTGGGGAAATGCGATACCCTCACT	CGACCACCCC
PPP1R12C donor peg-3'	AATGCGATACCCTCACTGCT	GTTTCAGAGCTATGCTGGAAACAGCATAGCAAGTTGAAATAAGGCTAGTCCGTTATCAACTTGAAAAAGTGGCACCGAGTCGGTGC	GGCCAGTTGAAGCGGCTCCAATTCGGAAGTGGGGTGGTCG	AGTGAGGGTATCG
PPP1R12C pegRNA-5' for PAINT	GGTATGTCGGGAACCTCTCC	GTTTCAGAGCTATGCTGGAAACAGCATAGCAAGTTGAAATAAGGCTAGTCCGTTATCAACTTGAAAAAGTGGCACCGAGTCGGTGC	GACACCCCGTCCCAGTCCCCCTTACCATTCCCCTT	GAGGTTCCCGA
PPP1R12C pegRNA-3' for PAINT	AATGCGATACCCTCACTGCT	GTTTCAGAGCTATGCTGGAAACAGCATAGCAAGTTGAAATAAGGCTAGTCCGTTATCAACTTGAAAAAGTGGCACCGAGTCGGTGC	GTTGAAGCGGCTCCAATTCGGAAGTGGGGTGGTCG	AGTGAGGGTATC
PPP1R12C gRNA-SaCas9 for PAINT	TCGGAAGTGGGGTGGTCGAAG	GTTTTAGTACTCTGGAAACAGAATCTACTAAAACAAGGCAAAATGCCGTGTTTATCTCGTCAACTTGTTGGCGAGA
RPL13A pegRNA-5' for PAINT	GGTATGTCGGGAACCTCTCC	GTTTCAGAGCTATGCTGGAAACAGCATAGCAAGTTGAAATAAGGCTAGTCCGTTATCAACTTGAAAAAGTGGCACCGAGTCGGTGC	TGGTCTGAGCCCAATAAAGACTGTTAATTCCTCAT	GAGGTTCCCGA
RPL13A pegRNA-3' for PAINT	AATGCGATACCCTCACTGCT	GTTTCAGAGCTATGCTGGAAACAGCATAGCAAGTTGAAATAAGGCTAGTCCGTTATCAACTTGAAAAAGTGGCACCGAGTCGGTGC	TTCCAGGGCAACAATGGAGGAAGGGCAGGCAACGC	AGTGAGGGTATC
RPL13A gRNA-SaCas9 for PAINT	AGGAAGGGCAGGCAACGCATG	GTTTTAGTACTCTGGAAACAGAATCTACTAAAACAAGGCAAAATGCCGTGTTTATCTCGTCAACTTGTTGGCGAGA
Fig. S7
PPP1R12C target peg-5'	ACCCTCTGCTGCGCCACCTG	GTTTCAGAGCTATGCTGGAAACAGCATAGCAAGTTGAAATAAGGCTAGTCCGTTATCAACTTGAAAAAGTGGCACCGAGTCGGTGC	TGACGGGCACCGGAGCCTCACGAGGTATGTCGGGAACCTC	GTGGCGCAG
PPP1R12C donor peg-5'	GGTATGTCGGGAACCTCTCC	GTTTCAGAGCTATGCTGGAAACAGCATAGCAAGTTGAAATAAGGCTAGTCCGTTATCAACTTGAAAAAGTGGCACCGAGTCGGTGC	CGGCGTCTCCCGGGGCCAGGTCCACCCTCTGCTGCGCCAC	GAGGTTCCCGA
PPP1R12C target peg-3'	CGGAAGTGGGGTGGTCGAAG	GTTTCAGAGCTATGCTGGAAACAGCATAGCAAGTTGAAATAAGGCTAGTCCGTTATCAACTTGAAAAAGTGGCACCGAGTCGGTGC	GAGAATAGCAGGCATGCTGGGGAAATGCGATACCCTCACT	CGACCACCCC
PPP1R12C donor peg-3'	AATGCGATACCCTCACTGCT	GTTTCAGAGCTATGCTGGAAACAGCATAGCAAGTTGAAATAAGGCTAGTCCGTTATCAACTTGAAAAAGTGGCACCGAGTCGGTGC	GGCCAGTTGAAGCGGCTCCAATTCGGAAGTGGGGTGGTCG	AGTGAGGGTATCG
PPP1R12C target sgRNA-5'	ACCCTCTGCTGCGCCACCTG	GTTTCAGAGCTATGCTGGAAACAGCATAGCAAGTTGAAATAAGGCTAGTCCGTTATCAACTTGAAAAAGTGGCACCGAGTCGGTGC
PPP1R12C target sgRNA-3'	CGGAAGTGGGGTGGTCGAAG	GTTTCAGAGCTATGCTGGAAACAGCATAGCAAGTTGAAATAAGGCTAGTCCGTTATCAACTTGAAAAAGTGGCACCGAGTCGGTGC
PPP1R12C donor sgRNA-5'	GGTATGTCGGGAACCTCTCC	GTTTCAGAGCTATGCTGGAAACAGCATAGCAAGTTGAAATAAGGCTAGTCCGTTATCAACTTGAAAAAGTGGCACCGAGTCGGTGC
PPP1R12C donor sgRNA-3'	AATGCGATACCCTCACTGCT	GTTTCAGAGCTATGCTGGAAACAGCATAGCAAGTTGAAATAAGGCTAGTCCGTTATCAACTTGAAAAAGTGGCACCGAGTCGGTGC
Note: All pegRNAs contain spacer, scaffold, reverse transcription template (RT) and primer-binding site (PBS) sequences, partial pegRNAs are additionally appended with linker and tevopreQ1 sequences. Each gRNA consists of spacer and scaffold domains. Corresponding pegRNA/gRNA applied for experiments in individual figures are annotated in this table.

## Sheet: Supplementary Table S2
Supplementary Table S2: Sequences of all constructs used in this study.
PE2-CMV-Cherry-SV40 pro-Puro (Fig. 2a-PREMIER-v0,v3)	AACTCGACCTCGAGGCTGGCACGACAGGTTTCCCGACTGGAAAGCGGGCAGTGAGCGCAACGCAATTAATGTGAGTTAGCTCACTCATTAGGCACCCCAGGCTTTACACTTTATGCTTCCGGCTCGTATGTTGTGTGGAATTGTGAGCGGATAACAATTTCACACAGGAAACAGCTATGACCATGATTACGCCAAGCTCGAAATTAACCCTCACTAAAGGGAACAAAAGCTGGAGCTCGTCTTTGATCAAAACGCAAATCGACGAAAATGTGTCGGACAATATCAAGTCGATGAGCGAAAAACTAAAAAGGCTAGAATACGACAATCTCACAGACAGCGTTGAGATATACGGTATTCACGACAGCAGGCTGAATAATAAAAAAATTAGAAACTATTATT…
PE2-La-CMV-Cherry-SV40 pro-Puro (Fig. 2a-PREMIER-v1,v4)	AACTCGACCTCGAGGCTGGCACGACAGGTTTCCCGACTGGAAAGCGGGCAGTGAGCGCAACGCAATTAATGTGAGTTAGCTCACTCATTAGGCACCCCAGGCTTTACACTTTATGCTTCCGGCTCGTATGTTGTGTGGAATTGTGAGCGGATAACAATTTCACACAGGAAACAGCTATGACCATGATTACGCCAAGCTCGAAATTAACCCTCACTAAAGGGAACAAAAGCTGGAGCTCGTCTTTGATCAAAACGCAAATCGACGAAAATGTGTCGGACAATATCAAGTCGATGAGCGAAAAACTAAAAAGGCTAGAATACGACAATCTCACAGACAGCGTTGAGATATACGGTATTCACGACAGCAGGCTGAATAATAAAAAAATTAGAAACTATTATT…
PE6a-La-CMV-Cherry-SV40 pro-Puro	AACTCGACCTCGAGGCTGGCACGACAGGTTTCCCGACTGGAAAGCGGGCAGTGAGCGCAACGCAATTAATGTGAGTTAGCTCACTCATTAGGCACCCCAGGCTTTACACTTTATGCTTCCGGCTCGTATGTTGTGTGGAATTGTGAGCGGATAACAATTTCACACAGGAAACAGCTATGACCATGATTACGCCAAGCTCGAAATTAACCCTCACTAAAGGGAACAAAAGCTGGAGCTCGTCTTTGATCAAAACGCAAATCGACGAAAATGTGTCGGACAATATCAAGTCGATGAGCGAAAAACTAAAAAGGCTAGAATACGACAATCTCACAGACAGCGTTGAGATATACGGTATTCACGACAGCAGGCTGAATAATAAAAAAATTAGAAACTATTATT…
PE6c-La-CMV-Cherry-SV40 pro-Puro	AACTCGACCTCGAGGCTGGCACGACAGGTTTCCCGACTGGAAAGCGGGCAGTGAGCGCAACGCAATTAATGTGAGTTAGCTCACTCATTAGGCACCCCAGGCTTTACACTTTATGCTTCCGGCTCGTATGTTGTGTGGAATTGTGAGCGGATAACAATTTCACACAGGAAACAGCTATGACCATGATTACGCCAAGCTCGAAATTAACCCTCACTAAAGGGAACAAAAGCTGGAGCTCGTCTTTGATCAAAACGCAAATCGACGAAAATGTGTCGGACAATATCAAGTCGATGAGCGAAAAACTAAAAAGGCTAGAATACGACAATCTCACAGACAGCGTTGAGATATACGGTATTCACGACAGCAGGCTGAATAATAAAAAAATTAGAAACTATTATT…
PE6d-La-CMV-Cherry-SV40 pro-Puro	GTACCCGTTACATAACTTACGGTAAATGGCCCGCCTGGCTGACCGCCCAACGACCCCCGCCCATTGACGTCAATAGTAACGCCAATAGGGACTTTCCATTGACGTCAATGGGTGGAGTATTTACGGTAAACTGCCCACTTGGCAGTACATCAAGTGTATCATATGCCAAGTACGCCCCCTATTGACGTCAATGACGGTAAATGGCCCGCCTGGCATTGTGCCCAGTACATGACCTTATGGGACTTTCCTACTTGGCAGTACATCTACGTATTAGTCATCGCTATTACCATGGTCGAGGTGAGCCCCACGTTCTGCTTCACTCTCCCCATCTCCCCCCCCTCCCCACCCCCAATTTTGTATTTATTTATTTTTTAATTATTTTGTGCAGCGATGGGGGCG…
CAG-Cas9-2A-Puro	CATGTGAGGGCCTATTTCCCATGATTCCTTCATATTTGCATATACGATACAAGGCTGTTAGAGAGATAATTGGAATTAATTTGACTGTAAACACAAAGATATTAGTACAAAATACGTGACGTAGAAAGTAATAATTTCTTGGGTAGTTTGCAGTTTTAAAATTATGTTTTAAAATGGACTATCATATGCTTACCGTAACTTGAAAGTATTTCGATTTCTTGGCTTTATATATCTTGTGGAAAGGACGAAACACCGTAATTTCTACTCTTGTAGATGGGTCTTCGAGAAGACCTTTTTTTTGAATTCTTAATTAATAGGGATAACAGGGTAATTTTGTCAATATTGGCCATTAGCCATATTATTCATTGGTTATATAGCATAAATCAATATTGGCTATTG…
IRES-GFP-Puro	ACTCTTCCTTTTTCAATATTATTGAAGCATTTATCAGGGTTATTGTCTCATGAGCGGATACATATTTGAATGTATTTAGAAAAATAAACAAATAGGGGTTCCGCGCACATTTCCCCGAAAAGTGCCACCTGACGTCTAAGAAACCATTATTATCATGACATTAACCTATAAAAATAGGCGTATCACGAGGCCCTTTCGTCTCGCGCGTTTCGGTGATGACGGTGAAAACCTCTGACACATGCAGCTCCCGGAGACGGTCACAGCTTGTCTGTAAGCGGATGCCGGGAGCAGACAAGCCCGTCAGGGCGCGTCAGCGGGTGTTGGCGGGTGTCGGGGCTGGCTTAACTATGCGGCATCAGAGCAGATTGTACTGAGAGTGCACCATATGGACATATTGTC…
GFP-CMV-mCherry-IRES-Puro	ACTCTTCCTTTTTCAATATTATTGAAGCATTTATCAGGGTTATTGTCTCATGAGCGGATACATATTTGAATGTATTTAGAAAAATAAACAAATAGGGGTTCCGCGCACATTTCCCCGAAAAGTGCCACCTGACGTCTAAGAAACCATTATTATCATGACATTAACCTATAAAAATAGGCGTATCACGAGGCCCTTTCGTCTCGCGCGTTTCGGTGATGACGGTGAAAACCTCTGACACATGCAGCTCCCGGAGACGGTCACAGCTTGTCTGTAAGCGGATGCCGGGAGCAGACAAGCCCGTCAGGGCGCGTCAGCGGGTGTTGGCGGGTGTCGGGGCTGGCTTAACTATGCGGCATCAGAGCAGATTGTACTGAGAGTGCACCATATGGACATATTGTC…
GAPDH LHA-IRES-GFP-Puro-GAPDH RHA	ACTCTTCCTTTTTCAATATTATTGAAGCATTTATCAGGGTTATTGTCTCATGAGCGGATACATATTTGAATGTATTTAGAAAAATAAACAAATAGGGGTTCCGCGCACATTTCCCCGAAAAGTGCCACCTGACGTCTAAGAAACCATTATTATCATGACATTAACCTATAAAAATAGGCGTATCACGAGGCCCTTTCGTCTCGCGCGTTTCGGTGATGACGGTGAAAACCTCTGACACATGCAGCTCCCGGAGACGGTCACAGCTTGTCTGTAAGCGGATGCCGGGAGCAGACAAGCCCGTCAGGGCGCGTCAGCGGGTGTTGGCGGGTGTCGGGGCTGGCTTAACTATGCGGCATCAGAGCAGATTGTACTGAGAGTGCACCATATGTCGTGGAAGGA…
HPRT LHA-GFP-CMV-mCherry-IRES-Puro-HPRT RHA	ACTCTTCCTTTTTCAATATTATTGAAGCATTTATCAGGGTTATTGTCTCATGAGCGGATACATATTTGAATGTATTTAGAAAAATAAACAAATAGGGGTTCCGCGCACATTTCCCCGAAAAGTGCCACCTGACGTCTAAGAAACCATTATTATCATGACATTAACCTATAAAAATAGGCGTATCACGAGGCCCTTTCGTCTCGCGCGTTTCGGTGATGACGGTGAAAACCTCTGACACATGCAGCTCCCGGAGACGGTCACAGCTTGTCTGTAAGCGGATGCCGGGAGCAGACAAGCCCGTCAGGGCGCGTCAGCGGGTGTTGGCGGGTGTCGGGGCTGGCTTAACTATGCGGCATCAGAGCAGATTGTACTGAGAGTGCACCATATGGACATATTGTC…
ACTB LHA-GFP-CMV-mCherry-IRES-Puro-ACTB RHA	ACTCTTCCTTTTTCAATATTATTGAAGCATTTATCAGGGTTATTGTCTCATGAGCGGATACATATTTGAATGTATTTAGAAAAATAAACAAATAGGGGTTCCGCGCACATTTCCCCGAAAAGTGCCACCTGACGTCTAAGAAACCATTATTATCATGACATTAACCTATAAAAATAGGCGTATCACGAGGCCCTTTCGTCTCGCGCGTTTCGGTGATGACGGTGAAAACCTCTGACACATGCAGCTCCCGGAGACGGTCACAGCTTGTCTGTAAGCGGATGCCGGGAGCAGACAAGCCCGTCAGGGCGCGTCAGCGGGTGTTGGCGGGTGTCGGGGCTGGCTTAACTATGCGGCATCAGAGCAGATTGTACTGAGAGTGCACCATATGGACATATTGTC…
IRES-GFP-Puro-GAPDH RHA(V3)	ACTCTTCCTTTTTCAATATTATTGAAGCATTTATCAGGGTTATTGTCTCATGAGCGGATACATATTTGAATGTATTTAGAAAAATAAACAAATAGGGGTTCCGCGCACATTTCCCCGAAAAGTGCCACCTGACGTCTAAGAAACCATTATTATCATGACATTAACCTATAAAAATAGGCGTATCACGAGGCCCTTTCGTCTCGCGCGTTTCGGTGATGACGGTGAAAACCTCTGACACATGCAGCTCCCGGAGACGGTCACAGCTTGTCTGTAAGCGGATGCCGGGAGCAGACAAGCCCGTCAGGGCGCGTCAGCGGGTGTTGGCGGGTGTCGGGGCTGGCTTAACTATGCGGCATCAGAGCAGATTGTACTGAGAGTGCACCATATGGACATATTGTC…
IRES-GFP-Puro-HPRT RHA(V3)	ACTCTTCCTTTTTCAATATTATTGAAGCATTTATCAGGGTTATTGTCTCATGAGCGGATACATATTTGAATGTATTTAGAAAAATAAACAAATAGGGGTTCCGCGCACATTTCCCCGAAAAGTGCCACCTGACGTCTAAGAAACCATTATTATCATGACATTAACCTATAAAAATAGGCGTATCACGAGGCCCTTTCGTCTCGCGCGTTTCGGTGATGACGGTGAAAACCTCTGACACATGCAGCTCCCGGAGACGGTCACAGCTTGTCTGTAAGCGGATGCCGGGAGCAGACAAGCCCGTCAGGGCGCGTCAGCGGGTGTTGGCGGGTGTCGGGGCTGGCTTAACTATGCGGCATCAGAGCAGATTGTACTGAGAGTGCACCATATGGACATATTGTC…
EF1a-CD19 CAR-2A-GFP	CACATTTCCCCGAAAAGTGCCACCTGACGTCTAAGAAACCATTATTATCATGACATTAACCTATAAAAATAGGCGTATCACGAGGCCCTTTCGTCTCGCGCGTTTCGGTGATGACGGTGAAAACCTCTGACACATGCAGCTCCCGGAGACGGTCACAGCTTGTCTGTAAGCGGATGCCGGGAGCAGACAAGCCCGTCAGGGCGCGTCAGCGGGTGTTGGCGGGTGTCGGGGCTGGCTTAACTATGCGGCATCAGAGCAGATTGTACTGAGAGTGCACCATATGGACATATTGTCGTTAGAACGCGGCTACAATTAATACATAACCTTATGTATCATACACATACGATTTAGGTGACACTATAGAACTCGACCACTAGTATCGGAATTCTTTCCTGGAGA…
TRAC LHA-EF1a-CD19 CAR-2A-GFP-TRAC RHA	CACATTTCCCCGAAAAGTGCCACCTGACGTCTAAGAAACCATTATTATCATGACATTAACCTATAAAAATAGGCGTATCACGAGGCCCTTTCGTCTCGCGCGTTTCGGTGATGACGGTGAAAACCTCTGACACATGCAGCTCCCGGAGACGGTCACAGCTTGTCTGTAAGCGGATGCCGGGAGCAGACAAGCCCGTCAGGGCGCGTCAGCGGGTGTTGGCGGGTGTCGGGGCTGGCTTAACTATGCGGCATCAGAGCAGATTGTACTGAGAGTGCACCATATGGACATATTGTCGTTAGAACGCGGCTACAATTAATACATAACCTTATGTATCATACACATACGATTTAGGTGACACTATAGAACTCGACCACTAGTATCGGAATTCTTTCCTGGAGA…
TRAC LHA-EF1a-CD19 CAR-2A-GFP-TRAC RHA(HMEJ)	CACATTTCCCCGAAAAGTGCCACCTGACGTCTAAGAAACCATTATTATCATGACATTAACCTATAAAAATAGGCGTATCACGAGGCCCTTTCGTCTCGCGCGTTTCGGTGATGACGGTGAAAACCTCTGACACATGCAGCTCCCGGAGACGGTCACAGCTTGTCTGTAAGCGGATGCCGGGAGCAGACAAGCCCGTCAGGGCGCGTCAGCGGGTGTTGGCGGGTGTCGGGGCTGGCTTAACTATGCGGCATCAGAGCAGATTGTACTGAGAGTGCACCATATGGACATATTGTCGTTAGAACGCGGCTACAATTAATACATAACCTTATGTATCATACACATACGATTTAGGTGACACTATAGAACTCGACCACTAGTATCGGAATTCTTTCCTGGAGA…
EF1a-BFP-pA	CACATTTCCCCGAAAAGTGCCACCTGACGTCTAAGAAACCATTATTATCATGACATTAACCTATAAAAATAGGCGTATCACGAGGCCCTTTCGTCTCGCGCGTTTCGGTGATGACGGTGAAAACCTCTGACACATGCAGCTCCCGGAGACGGTCACAGCTTGTCTGTAAGCGGATGCCGGGAGCAGACAAGCCCGTCAGGGCGCGTCAGCGGGTGTTGGCGGGTGTCGGGGCTGGCTTAACTATGCGGCATCAGAGCAGATTGTACTGAGAGTGCACCATATGGACATATTGTCGTTAGAACGCGGCTACAATTAATACATAACCTTATGTATCATACACATACGATTTAGGTGACACTATAGAACTCGACCACTAGTATCGGAATTCTTTCCTGGAGA…
AAVS1 LHA-EF1a-BFP-pA-AAVS1 RHA(HMEJ)	ACTCTTCCTTTTTCAATATTATTGAAGCATTTATCAGGGTTATTGTCTCATGAGCGGATACATATTTGAATGTATTTAGAAAAATAAACAAATAGGGGTTCCGCGCACATTTCCCCGAAAAGTGCCACCTGACGTCTAAGAAACCATTATTATCATGACATTAACCTATAAAAATAGGCGTATCACGAGGCCCTTTCGTCTCGCGCGTTTCGGTGATGACGGTGAAAACCTCTGACACATGCAGCTCCCGGAGACGGTCACAGCTTGTCTGTAAGCGGATGCCGGGAGCAGACAAGCCCGTCAGGGCGCGTCAGCGGGTGTTGGCGGGTGTCGGGGCTGGCTTAACTATGCGGCATCAGAGCAGATTGTACTGAGAGTGCACCATATGGACATATTGTC…
sgA-IRES-GFP-Puro-sgB	AACCTGCATTAATGAATCGGCCAACGCGCGGGGAGAGGCGGTTTGCGTATTGGGCGCTCTTCCGCTTCCTCGCTCACTGACTCGCTGCGCTCGGTCGTTCGGCTGCGGCGAGCGGTATCAGCTCACTCAAAGGCGGTAATACGGTTATCCACAGAATCAGGGGATAACGCAGGAAAGAACATGTGAGCAAAAGGCCAGCAAAAGGCCAGGAACCGTAAAAAGGCCGCGTTGCTGGCGTTTTTCCATAGGCTCCGCCCCCCTGACGAGCATCACAAAAATCGACGCTCAAGTCAGAGGTGGCGAAACCCGACAGGACTATAAAGATACCAGGCGTTTCCCCCTGGAAGCTCCCTCGTGCGCTCTCCTGTTCCGACCCTGCCGCTTACCGGATACCTGTCC…
sgC-IRES-GFP-Puro-sgD	AACCTGCATTAATGAATCGGCCAACGCGCGGGGAGAGGCGGTTTGCGTATTGGGCGCTCTTCCGCTTCCTCGCTCACTGACTCGCTGCGCTCGGTCGTTCGGCTGCGGCGAGCGGTATCAGCTCACTCAAAGGCGGTAATACGGTTATCCACAGAATCAGGGGATAACGCAGGAAAGAACATGTGAGCAAAAGGCCAGCAAAAGGCCAGGAACCGTAAAAAGGCCGCGTTGCTGGCGTTTTTCCATAGGCTCCGCCCCCCTGACGAGCATCACAAAAATCGACGCTCAAGTCAGAGGTGGCGAAACCCGACAGGACTATAAAGATACCAGGCGTTTCCCCCTGGAAGCTCCCTCGTGCGCTCTCCTGTTCCGACCCTGCCGCTTACCGGATACCTGTCC…
sgE-IRES-GFP-Puro-sgF	ACTCTTCCTTTTTCAATATTATTGAAGCATTTATCAGGGTTATTGTCTCATGAGCGGATACATATTTGAATGTATTTAGAAAAATAAACAAATAGGGGTTCCGCGCACATTTCCCCGAAAAGTGCCACCTGACGTCTAAGAAACCATTATTATCATGACATTAACCTATAAAAATAGGCGTATCACGAGGCCCTTTCGTCTCGCGCGTTTCGGTGATGACGGTGAAAACCTCTGACACATGCAGCTCCCGGAGACGGTCACAGCTTGTCTGTAAGCGGATGCCGGGAGCAGACAAGCCCGTCAGGGCGCGTCAGCGGGTGTTGGCGGGTGTCGGGGCTGGCTTAACTATGCGGCATCAGAGCAGATTGTACTGAGAGTGCACCATATGGACATATTGTC…
sgM-IRES-GFP-Puro-sgN	AACCTGCATTAATGAATCGGCCAACGCGCGGGGAGAGGCGGTTTGCGTATTGGGCGCTCTTCCGCTTCCTCGCTCACTGACTCGCTGCGCTCGGTCGTTCGGCTGCGGCGAGCGGTATCAGCTCACTCAAAGGCGGTAATACGGTTATCCACAGAATCAGGGGATAACGCAGGAAAGAACATGTGAGCAAAAGGCCAGCAAAAGGCCAGGAACCGTAAAAAGGCCGCGTTGCTGGCGTTTTTCCATAGGCTCCGCCCCCCTGACGAGCATCACAAAAATCGACGCTCAAGTCAGAGGTGGCGAAACCCGACAGGACTATAAAGATACCAGGCGTTTCCCCCTGGAAGCTCCCTCGTGCGCTCTCCTGTTCCGACCCTGCCGCTTACCGGATACCTGTCC…
EF1α-GFP	ACTCTTCCTTTTTCAATATTATTGAAGCATTTATCAGGGTTATTGTCTCATGAGCGGATACATATTTGAATGTATTTAGAAAAATAAACAAATAGGGGTTCCGCGCACATTTCCCCGAAAAGTGCCACCTGACGTCTAAGAAACCATTATTATCATGACATTAACCTATAAAAATAGGCGTATCACGAGGCCCTTTCGTCTCGCGCGTTTCGGTGATGACGGTGAAAACCTCTGACACATGCAGCTCCCGGAGACGGTCACAGCTTGTCTGTAAGCGGATGCCGGGAGCAGACAAGCCCGTCAGGGCGCGTCAGCGGGTGTTGGCGGGTGTCGGGGCTGGCTTAACTATGCGGCATCAGAGCAGATTGTACTGAGAGTGCACCATATGGACATATTGTC…
EF1α-GFP-intron(5.1 kb KI)	AACCTGCATTAATGAATCGGCCAACGCGCGGGGAGAGGCGGTTTGCGTATTGGGCGCTCTTCCGCTTCCTCGCTCACTGACTCGCTGCGCTCGGTCGTTCGGCTGCGGCGAGCGGTATCAGCTCACTCAAAGGCGGTAATACGGTTATCCACAGAATCAGGGGATAACGCAGGAAAGAACATGTGAGCAAAAGGCCAGCAAAAGGCCAGGAACCGTAAAAAGGCCGCGTTGCTGGCGTTTTTCCATAGGCTCCGCCCCCCTGACGAGCATCACAAAAATCGACGCTCAAGTCAGAGGTGGCGAAACCCGACAGGACTATAAAGATACCAGGCGTTTCCCCCTGGAAGCTCCCTCGTGCGCTCTCCTGTTCCGACCCTGCCGCTTACCGGATACCTGTCC…
EF1α-GFP-intron(8.0 kb KI)	AACCTGCATTAATGAATCGGCCAACGCGCGGGGAGAGGCGGTTTGCGTATTGGGCGCTCTTCCGCTTCCTCGCTCACTGACTCGCTGCGCTCGGTCGTTCGGCTGCGGCGAGCGGTATCAGCTCACTCAAAGGCGGTAATACGGTTATCCACAGAATCAGGGGATAACGCAGGAAAGAACATGTGAGCAAAAGGCCAGCAAAAGGCCAGGAACCGTAAAAAGGCCGCGTTGCTGGCGTTTTTCCATAGGCTCCGCCCCCCTGACGAGCATCACAAAAATCGACGCTCAAGTCAGAGGTGGCGAAACCCGACAGGACTATAAAGATACCAGGCGTTTCCCCCTGGAAGCTCCCTCGTGCGCTCTCCTGTTCCGACCCTGCCGCTTACCGGATACCTGTCC…
EF1α-GFP-intron(10.3 kb KI)	AACCTGCATTAATGAATCGGCCAACGCGCGGGGAGAGGCGGTTTGCGTATTGGGCGCTCTTCCGCTTCCTCGCTCACTGACTCGCTGCGCTCGGTCGTTCGGCTGCGGCGAGCGGTATCAGCTCACTCAAAGGCGGTAATACGGTTATCCACAGAATCAGGGGATAACGCAGGAAAGAACATGTGAGCAAAAGGCCAGCAAAAGGCCAGGAACCGTAAAAAGGCCGCGTTGCTGGCGTTTTTCCATAGGCTCCGCCCCCCTGACGAGCATCACAAAAATCGACGCTCAAGTCAGAGGTGGCGAAACCCGACAGGACTATAAAGATACCAGGCGTTTCCCCCTGGAAGCTCCCTCGTGCGCTCTCCTGTTCCGACCCTGCCGCTTACCGGATACCTGTCC…
EF1α-AKT1-IRES-cMYC-IRES-NRasV12-pA	CACATTTCCCCGAAAAGTGCCACCTGACGTCTAAGAAACCATTATTATCATGACATTAACCTATAAAAATAGGCGTATCACGAGGCCCTTTCGTCTCGCGCGTTTCGGTGATGACGGTGAAAACCTCTGACACATGCAGCTCCCGGAGACGGTCACAGCTTGTCTGTAAGCGGATGCCGGGAGCAGACAAGCCCGTCAGGGCGCGTCAGCGGGTGTTGGCGGGTGTCGGGGCTGGCTTAACTATGCGGCATCAGAGCAGATTGTACTGAGAGTGCACCATATGGACATATTGTCGTTAGAACGCGGCTACAATTAATACATAACCTTATGTATCATACACATACGATTTAGGTGACACTATAGAACTCGACCACTAGTATCGGAATTCCCTCGCGGTGG…
PAINT CMV-SaCas9	TCTGGAACTTCTCGTAATATTCCAGCTTCTCGTTCTCGTCCCTGGTGATCACGAGATTGTTCAGGTCGTTCAGGGCGTTGTACAGGTCGGCGTTGTAGGCGTACTTCACGCTCCGCAGTTCCTCGGGGAAGTAGGTGCAGTGGCCCATCAGCATCTCGTACCATTCTTTGATGTCCTTCCAGCCGAAGGGGCTGCCCTCGCCAGGTCCCTCATAGTAGGTCCGCCGGGTTTCCAGCAGGTCGATGTAGGTGTCGATGAAGCTCTGGTCCAGCTGGTGGTAGGCCTTCTGCACCTTCAGCAGCTGTTTGGCTTCTTTCACGTAGTCGCTGGTCTTGAATCTGTTGATGCTGCCCCGCACTTCGCCGTCTTTCTTCAGCCGTTCCAGCTGCAGTTCGGCCA…
Note: Full sequences and detailed nomenclature of all donor vectors and protein expression vectors applied in the experiments are listed in this table. All listed plasmid construct sequences are provided in the 5′→3′ orientation. CMV = cytomegalovirus promoter, SV40 pA = SV40 polyadenylation signal, Puro = puromycin resistance gene, IRES = internal ribosome entry site, mCherry/GFP = fluorescent r…

## Sheet: Supplementary Table S3
Supplementary Table S3: Primers used in this study
Fig. 1, Fig. S1, Fig. 4b
Genotyping-5'junction-TRAC-F	TTCAGGTTTCCTTGAGTGGCAGG
Genotyping-5'junction-EF1a-CD19 CAR-2A-GFP-R1	GGAGCCAGTACACGACATCACTT
Genotyping-3'junction-EF1a-CD19 CAR-2A-GFP-F1	AAAACCTCCCACACCTCCCC
Genotyping-3'junction-TRAC-R	CACTGTTGCTCTTGAAGTCCATAGA
Genotyping-5'junction-GAPDH-F1	CTGACTTCAACAGCGACACCCACTC
Genotyping-5'junction-IRES-GFP-Puro-R1	CTGCCTGCAAAGGGTCGCTACAG
Genotyping-3'junction-IRES-GFP-Puro-F1	GGACTCTGGGGTTCGAAATGACC
Genotyping-3'junction-GAPDH-R1	GCTGGCCACGATGTCCTCAGATAAG
Genotyping-5'junction-HPRT-F	TGGGATTACACGTGTGAACCAACCC
Genotyping-5'junction-GFP-CMV-Cherry-IRES-Puro-R	GAAGATGGTGCGCTCCTGGACGTAG
Genotyping-3'junction-GFP-CMV-Cherry-IRES-Puro-F	GGACTCTGGGGTTCGAAATGACC
Genotyping-3'junction-HPRT-R1	TCCATAAGACAGAATGCTATGCAACC
Fig. 3, Fig. S5
Genotyping-5'junction-hPPP1R12C-F	ACCAACGCCGACGGTATCAG
Genotyping-5'junction-EF1a-R2	CGACATCACTTTCCCAGTTTACCC
Genotyping-3'junction-bGHpA-F	CTGAGTAGGTGTCATTCTATTCTGGG
Genotyping-3'junction-nick distance-59 bp-hPPP1R12C-R	CCAGTTGAAGCGGCTCCAATTC
Genotyping-3'junction-nick distance-112 bp-hPPP1R12C-R	CGACTCCAATGCGGAAGAGAG
Genotyping-3'junction-nick distance-230 bp-hPPP1R12C-R	GGAGACAAAGTCCAGGACCG
Genotyping-3'junction-nick distance-697 bp-hPPP1R12C-R	CAGCAACACAGCAGAGAGCAA
Genotyping-3'junction-nick distance-1128 bp-hPPP1R12C-R	TGGAAGATGCCATGACAGGG
Genotyping-3'junction-nick distance-1976 bp-hPPP1R12C-R	GGAGGAATATGTCCCAGATAGCAC
Genotyping-3'junction-nick distance-10260 bp-hPPP1R12C-R	CTTGACTTTCCTCACCCACACT
Genotyping-3'junction-nick distance-10695 bp-hPPP1R12C-R	GGCAGAAATCAGCTCCCGTG
Genotyping-3'junction-nick distance-10795 bp-hPPP1R12C-R	TCTTTGGTGTGGGCTCCGAC
Genotyping-WT-1-hPPP1R12C-F	TCCTCCTTACCATCCCTCCC
Genotyping-WT-1-hPPP1R12C-R	GCCACAAGCTGCAGACAGAA
Genotyping-WT-2-hPPP1R12C-F	GGTTGAAATGGGGAGTGGGT
Genotyping-WT-2-hPPP1R12C-R	GGGTGATGGCTAAGCGGTTG
qPCR-hB2M-F	ACTCACGTCATCCAGCAGAG
qPCR-hB2M-R	CACGGCAGGCATACTCATCT
qPCR-hPPP1R12C-F	CTCCCTTCCCCGTTCACTTC
qPCR-hPPP1R12C-R	AGAGGGAGCCACGAAAACAG
qPCR-GFP-F	GACGTAAACGGCCACAAGTT
qPCR-GFP-R	GCATGGCGGACTTGAAGAAG
Fig. 4d-f
Tn5-adapter-F	CGACGCTCGTCGGCAGCGTCNNWNNWNNAGATGTGTATAAGAGACAG
Tn5-adapter-R	CTGTCTCTTATACACATCT
Offtarget-bghpA-i5-F	CTGCAAGGCGATTAAGTTGGGTACTGAGTAGGTGTCATTCTATTCTGGG
Offtarget-tn5-i7-R	GCAGTGAGCGCAACGCAATTCGACGCTCGTCGGCAGCGTC
NGS-5'junction-TRAC-F	GATCTCTGCAAGGCGATTAAGTTGGGTA GCTTGTGCCTGTCCCTGAGTC
NGS-5'junction-EF1a-CD19 CAR-2A-GFP-R	GCAGTGAGCGCAACGCAATT GCACCGGAGCCTCACGATTAATT
NGS-3'junction-EF1a-CD19 CAR-2A-GFP-F	GATCTCTGCAAGGCGATTAAGTTGGGTA TGCAGCTTATAATGGTTACAAATAAAGC
NGS-3'junction-TRAC-R	GCAGTGAGCGCAACGCAATT CAGAATCCTTACTTTGTGACACATTTG
Fig. S8
qPCR-XRCC5-F	TCAGAAGAGCAGCGCTTTAACAA
qPCR-XRCC5-R	TCGTCCACATCACCACCTTC
qPCR-POLQ-F	CAACAGATGGCAACTGAAAATG
qPCR-POLQ-R	CTTGTTTCAGGAACTGGAAGAC
qPCR-PARP1-F	ATACTCCATCCTCAGTGAGGTC
qPCR-PARP1-R	ATGGGATCCTTGCTGCTATC
qPCR-RAD51-F	AGTTCCAATGGGTTTCAC
qPCR-RAD51-R	TGGCAGGTGACAGCTA
qPCR-RAD52-F	GTTGACCTCAACAATGGC
qPCR-RAD52-R	CTGGCGTGGAAGCTTATTTA
qPCR-hGAPDH-F	GAGTCAACGGATTTGGTCGT
qPCR-hGAPDH-R	GACAAGCTTCCCGTTCTCAG
Fig. 5, Fig. S9
Genotyping-5'junction-mRosa26-F	TCTGATGCCCTCTTCTGGTGTG
Genotyping-5'junction-EF1a-R2	CGACATCACTTTCCCAGTTTACCC
Genotyping-3'junction-SV40pA-F2	CCACACCTCCCCCTGAACCT
Genotyping-3'junction-mRosa26-R	CTCAGAGCCCCCCTCCCCAA
qPCR-hcMYC-F	CCTCACAGCCCACTGGTCCT
qPCR-hcMYC-R	TGACCCTCTTGGCAGCAGGATAG
qPCR-mActin-F	TAGGCACCAGGGTGTGATGG
qPCR-mActin-R	CATGGCTGGGGTGTTGAAGG
Fig. 6, Fig. S10
Genotyping-5'junction-Trp53-F	AACACCTCGGCTGTAGCTTTG
Genotyping-5'junction-TP53-R	CCTGGGTCTTCAGTGAACCATT
Genotyping-3'junction-bGHpA-F	CTGAGTAGGTGTCATTCTATTCTGGG
Genotyping-3'junction-Trp53-R	CAGGCAAGGGGAGGATACAG
qPCR-TP53-F	CAGCACATGACGGAGGTTGT
qPCR-TP53-R	TCATCCAAATACTCCACACGC
qPCR-mActin-F	TAGGCACCAGGGTGTGATGG
qPCR-mActin-R	CATGGCTGGGGTGTTGAAGG
Note: All listed forward (F) and reverse (R) primers were grouped according to corresponding experimental figures, which were applied for genomic integration junction genotyping, Tn5-mediated off-target deep sequencing library construction, and quantitative real-time PCR (qPCR) quantification of target gene expression.
